# Supplementary material for: Genome-wide identification and characterization of GRAS transcription factors in tomato (Solanum lycopersicum)
Source: PeerJ. 2017 Nov 8;5:e3955. doi: 10.7717/peerj.3955 (PMC5681854; doi:10.7717/peerj.3955)
Supplement: Supplemental Information 1 [file peerj-05-3955-s003.zip]

Archive with 5 entries (4 files):
- HemI_raw-data/
- HemI_raw-data/D006_average_RPKM.xlsx.gz
- HemI_raw-data/D006_RPKM-Fig5.xls
- HemI_raw-data/D010_average_RPKM-Fig 6.xls
- HemI_raw-data/D010_average_RPKM.xlsx.gz
