# Supplementary material for: Genome-wide identification and characterization of GRAS transcription factors in tomato (Solanum lycopersicum)
Source: PeerJ. 2017 Nov 8;5:e3955. doi: 10.7717/peerj.3955 (PMC5681854; doi:10.7717/peerj.3955)
Supplement: Supplemental Information 1 [file peerj-05-3955-s003.zip › HemI_raw-data/D006_RPKM-Fig5.xls]

## Sheet: Sheet1
gene ID	S0608	S0609	S0610	S0611	S0612	S0613	S0614	S0615	S0616	S0617	S0618	S0619
Solyc00g005000	0.1	1.06	0.21	0.05	0	0.04	0.9	0.04	0.55	80.5	0.09	0
Solyc00g005020	0	0.05	0	0	0	0	0	0	0	0	0	0
Solyc00g005040	2.77	0.26	0.07	0	0	2.62	1.4	0.51	3.2	0.04	4.74	3.33
Solyc00g005050	43.84	85.93	78.77	107.9	292.53	66.89	83.88	49.53	57.54	84.56	50.85	42.57
Solyc00g005060	0	0	0	0	0	0	0	0	0	0	0	0
Solyc00g005070	1.82	2.32	1.94	5.08	1.74	0.41	0.8	0.16	2.59	1.61	4.11	3.92
Solyc00g005080	0.52	1.69	1.89	1.51	0.25	0.9	0.73	0.71	0.28	0.57	0.51	0.86
Solyc00g005090	0	0	0	0	0	0	0	0	0	0	0	0
Solyc00g005100	0	0	0	0	0	0	0	0	0	0	0.02	0
Solyc00g005110	0	0	0	0	0	0	0	0	0	0	0	0
Solyc00g005120	0	0	0	0	0	0	0	0	0	0	0	0
Solyc00g005130	0	0	0	0	0.08	0	0	0	0	0	0	0
Solyc00g005140	0	0	0	0.04	0.03	0	0	0	0	0	0.05	0
Solyc00g005150	0.57	0.56	0.37	0.62	0.75	0.56	1.06	1.25	0.49	1.52	1.37	0.71
Solyc00g005160	0	0.34	0.35	0	0.03	0.22	0	0.27	0.02	0.11	0.21	0.08
Solyc00g005170	0	0	0	0	0	0	0	0	0	0	0	0
Solyc00g005180	0	0	0	0	0	0	0	0	0	0.07	0	0
Solyc00g005280	0	0	0	0	0	0	0	0	0	0	0	0
Solyc00g005420	0	0	0	0	0	0	0	0	0	0	0	0
Solyc00g005430	0.13	0.12	0.22	0.49	0	0.39	0	0	0	0	0.11	0
Solyc00g005440	2.59	7.94	8.72	10.57	9.69	10.31	12.59	25.29	5.2	7.09	10.94	17.01
Solyc00g005450	0	0	0	0	0	0	0	0	0	0	0	0
Solyc00g005460	0	0	0.5	0	0	0	0	0	0.05	0.04	0	0
Solyc00g005470	0	0	0	0	0	0	0	0	0	0	0	0
Solyc00g005480	0	0	0	0	0	0	0	0	0	0	0	0
Solyc00g005490	0	0	0	0.06	0.02	0	0	0	0	0	0	0
Solyc00g005840	85.48	64.39	45.43	35.38	22.5	113.34	44.41	49.76	151.14	21.66	58.12	62.79
Solyc00g005850	0	0	0	0.04	0	0	0	0	0	0	0	0
Solyc00g005860	0.62	0.98	0.44	1.84	1.61	0.2	0.77	0.8	0.49	3.53	1.21	1.14
Solyc00g005870	0.14	0.14	0.37	0.28	0.13	0.22	0.46	0.52	0.1	0.24	0.33	0.15
Solyc00g005880	0.16	0.04	0.26	0.13	0.08	0.08	0.34	0.29	0.09	0.21	0.12	0.04
Solyc00g005890	0.24	0	0	0	0	0.17	0.3	0.48	0.17	0	1.82	2.66
Solyc00g005900	0.14	0	0	0	0.09	0.11	0	0.17	0.21	0.02	0.18	0.09
Solyc00g005980	0	0	0	0	0	0	0	0	0	0	0	0
Solyc00g006010	0	0	0	0	0	0	0	0	0	0	0	0
Solyc00g006020	0	0	0.13	0.07	0	0	0	0	0	0	0	0
Solyc00g006050	0	0	0	0	0.02	0	0.03	0.02	0	0	0	0
Solyc00g006090	0	0	0	0	0	0	0	0	0	0	0	0
Solyc00g006170	0	0	0	0	0	0	0	0	0	0	0	0
Solyc00g006250	0	0	0	0	0	0	0	0	0	0	0	0
Solyc00g006470	1.57	9.32	10.19	18.81	0.02	7.74	6.39	1.55	0.68	4.4	1.79	2.23
Solyc00g006480	0.08	0	0	0	0	0	0	0.08	0	0.01	0.03	0
Solyc00g006490	15.49	13.95	15.1	22.47	16.41	17.56	19.65	26.45	9.46	26.94	25.49	18.7
Solyc00g006500	0	0	0	0	0	0	0	0	0	0	0	0
Solyc00g006510	0	0	0	0	0	0	0	0	0	0	0	0
Solyc00g006520	0	0	0	0	0	0	0	0	0	0	0	0
Solyc00g006530	0	0	0	0	0	0	0	0	0	0	0	0
Solyc00g006540	0.01	0.02	0.03	0.01	0	0	0.06	0.01	0.01	0	0	0
Solyc00g006550	0	0	0	0.05	0	0	0	0	0	0.01	0	0
Solyc00g006560	0.07	0	0	0.02	0	0	0	0.07	0	0.01	0.02	0
Solyc00g006570	0	0	0	0	0	0	0	0	0	0	0	0
Solyc00g006590	0	0.28	0.44	0.62	0	0.03	0	0	0	0	0	0
Solyc00g006600	0.09	0.15	0.23	0.32	0.26	0.27	0.41	0.31	0.07	0.63	0.46	0.27
Solyc00g006630	0	0	0	0.07	0	0	0	0	0	0	0	0
Solyc00g006650	0	0	0	0	0	0	0	0	0	0	0	0
Solyc00g006660	0	0	0	0	0	0	0	0	0	0	0	0
Solyc00g006670	0	1.18	3.11	5.4	0	2	9.07	0	0	1.4	0	0
Solyc00g006680	0	0	0	0.13	0	0	0	0	0	0	0	0
Solyc00g006690	0	0	0	0	0	0	0	0	0	0	0	0
Solyc00g006700	0	0	0	0	0	0	0	0	0	0	0	0
Solyc00g006800	88.02	161.19	166.86	167.13	75.22	44.58	76.31	86.01	19.82	167.43	73.97	63.94
Solyc00g006810	19.69	34.06	33.74	30.21	60.65	39.34	25.78	29.65	59.47	12.36	29.14	39.24
Solyc00g006820	10.61	12.81	12.66	5.12	0.8	37.36	24.53	27.12	13.56	0.44	14.44	9.56
Solyc00g006830	8.9	20.9	19.98	21.94	13.49	13.35	16.74	20.65	10.13	16.97	16.89	13.17
Solyc00g006840	0	0	0.08	0	0	0	0	0	0	0.04	0	0
Solyc00g006850	0	0	0	0	0	0	0	0	0	0	0	0
Solyc00g006860	0	0	0	0	0	0	0	0	0	0	0	0
Solyc00g006870	0	0	0	0	0	0	0	0	0	0	0	0
Solyc00g006880	0	0	0	0	0	0	0	0	0	0	0	0
Solyc00g006890	0	0	0	0	0	0	0	0	0	0	0	0
Solyc00g006900	1.49	3.83	4.8	1.36	1.63	5.45	3.83	7.03	5.14	4.57	8.53	7.19
Solyc00g007000	0.5	0.18	0.97	0.12	0.22	0.53	0.6	0.66	0	0.62	1.03	0.62
Solyc00g007010	22.01	12.13	14.47	7.95	9.27	13.23	15.99	13.43	6.71	20.12	11.36	8.61
Solyc00g007020	0	0	0	0	0	0	0	0	0	0	0	0
Solyc00g007030	0.62	30.82	24.04	41.91	1.3	2.08	0.74	0.6	0.04	0.02	0.13	0.07
Solyc00g007040	0.13	5.23	4.82	10.19	0.18	0.28	0.03	0	0	0.01	0.03	0.07
Solyc00g007050	0	0	0	0	0	0	0	0	0	0	0	0
Solyc00g007060	5.04	8.85	8.33	8.78	3.6	19.99	19.29	14.43	10.5	33.34	12.13	11.52
Solyc00g007070	57.04	52.45	53.06	85.26	91.84	49.31	66.6	84.49	33.79	95.34	104.32	87.31
Solyc00g007080	5.78	3	2.96	1.43	0.74	0.86	1.33	3.11	0.98	0.64	6.47	7.62
Solyc00g007090	15.48	18.57	18.39	23.24	10.38	14.48	17.87	17.26	8.49	15.86	20.64	19.77
Solyc00g007100	98.54	12.47	12.52	17.6	3.77	14.1	20.17	13.11	6.93	41.38	8.73	6.51
Solyc00g007110	5.85	8.44	8.51	3.29	0.88	5.91	8.54	8.45	2.57	7.22	8.89	6.17
Solyc00g007120	7.07	8.78	9.14	7.57	2.15	6.6	8.1	9.75	3.36	7.91	8.67	7.05
Solyc00g007130	1.46	1.58	1.09	1.15	1.38	0.63	0.74	1	1.87	0.57	0.62	0.38
Solyc00g007140	0.11	0	0	0	0	0	0	0	0	0	0	0
Solyc00g007150	0	0.92	0.63	0.2	0.07	0.07	0	0	0	0	0	0
Solyc00g007160	0	0	0	0	0	0	0	0	0	0	0	0
Solyc00g007170	0	0	0	0.32	0	0	0	0	0	0	0.02	0
Solyc00g007180	0	0.03	0	0	0	0	0	0	0	0	0	0
Solyc00g007190	0.45	0.56	0.47	0.28	0.29	0.5	0.56	0.78	0.1	0.48	1.17	1.31
Solyc00g007200	7.75	1.89	1.84	1.54	0.59	8.36	22.19	13.41	1.75	5.97	9.11	7.42
Solyc00g007210	0	0	0	0	0	0	0	0	0	0.05	0	0
Solyc00g007220	7.21	7.77	9.12	22.8	39.91	2.15	1.1	1.49	0.93	1.67	2.27	1.84
Solyc00g007230	0.03	0	0.06	0	0.06	0	0.03	0.02	0.02	0.01	0.01	0
Solyc00g007240	0	0	0	0.08	0.22	0	0.06	0	0	0.06	0.08	0
Solyc00g007250	0.23	0	0.08	0.15	0.05	0.03	0.24	0	0	0.04	0	0
Solyc00g007260	4.97	8.6	8.4	13.98	7	6.7	7.37	15.23	4.86	8.53	21.18	13.23
Solyc00g007270	66.1	86.82	72.76	75.04	73.89	182.96	180.24	150.56	98.62	187.53	83.23	85.56
Solyc00g007290	0.66	0.07	0	0	0	0	0.05	0	0	0	0.11	0.21
Solyc00g007300	19.77	10.84	7.85	6.05	35.09	6.37	15.56	7.46	5.75	10.62	3.96	4.4
Solyc00g007310	1.65	0.22	0.95	1.9	4.35	0.22	0.56	0.41	1.18	0.58	1	0.96
Solyc00g007320	0	0	0.06	0.05	0	0	0	0	0	0.01	0	0
Solyc00g007330	0	0	0	0	0	0	0	0	0	0	0	0
Solyc00g007340	0	0	0	0	0	0	0	0	0	0	0	0
Solyc00g007350	0	0.18	0.04	0.12	0	0.04	0	0	0	0	0	0
Solyc00g007450	0	0	0	0	0	0.05	0.04	0	0.01	0.03	0	0
Solyc00g007550	1.25	1.8	0.5	0.57	0.86	0.77	3.09	5.69	0.62	1.17	6.78	9.23
Solyc00g007560	0.37	1.78	1.8	4.77	0.21	0.18	0	0.03	0.02	0.01	0.02	0.03
Solyc00g007570	0	0	0	0	0	0.64	0	0.05	0.03	0.03	0.1	0.3
Solyc00g007580	0	0	0	0	0	0	0	0	0	0	0	0
Solyc00g007590	0	0	0	0	0	0	0	0	0	0	0	0
Solyc00g007600	0	0.09	0	0.19	0.07	0	0	0	0	0	0	0
Solyc00g007610	0	0	0	0	0	0	0	0	0	0	0	0
Solyc00g007910	0	0	0	0	0	0	0	0	0	0	0	0
Solyc00g007920	0	0	0	0	0	0	0	0	0	0	0	0
Solyc00g007930	0	0	0	0	0	0	0	0	0	0	0	0
Solyc00g007940	0	0	0	0	0	0	0	0	0	0	0	0
Solyc00g007950	0	0	0	0	0	0	0	0	0	0	0	0
Solyc00g007960	0	0	0	0	0	0	0	0	0	0.02	0	0
Solyc00g007970	0	0	0	0	0	0	0	0	0	0	0	0
Solyc00g007980	0	0	0	0	0	0	0	0	0	0	0	0
Solyc00g007990	0	0	0	0	0	0	0	0	0	0	0	0
Solyc00g008000	0	0	0	0	0	0	0	0	0	0	0	0
Solyc00g008010	0	0	0	0	0	0	0	0	0	0	0	0
Solyc00g008020	0	0	0	0	0	0	0	0	0	0	0	0
Solyc00g008030	0	0	0	0	0	0	0	0	0	0	0	0
Solyc00g008040	0	0	0	0	0	0	0	0	0	0	0	0
Solyc00g008050	0	0	0	0	0	0	0	0	0	0	0	0
Solyc00g008060	0	0	0	0	0	0	0	0	0	0	0	0
Solyc00g008070	0	0	0	0	0	0	0	0	0	0	0	0
Solyc00g008080	0	0	0	0	0	0	0	0	0	0	0	0
Solyc00g008090	0	0	0	0	0	0	0	0	0	0	0	0
Solyc00g008100	0	0	0	0	0	0	0	0	0	0	0	0
Solyc00g008110	0	0	0	0	0	0	0	0	0	0	0	0
Solyc00g008120	0	0	0	0	0	0	0	0	0	0	0	0
Solyc00g008130	0	0	0	0	0	0	0	0	0	0	0	0
Solyc00g008140	0	0	0	0	0	0	0	0	0	0	0	0
Solyc00g008150	0	0	0	0	0	0	0	0	0	0	0	0
Solyc00g008160	0	0	0	0	0	0	0	0	0	0	0	0
Solyc00g008260	0	0	0	0	0	0	0	0	0	0	0	0
Solyc00g008270	0	0	0	0	0	0	0	0	0	0	0	0
Solyc00g008570	1.04	10.26	17.8	53.44	0	12.32	9.01	4.44	0.48	7.48	1.99	3.45
Solyc00g008580	0	0	0	0	0	0	0	0	0	0	0	0
Solyc00g008680	49.99	50.53	50.7	35.75	33.88	62.99	55.84	62.68	35.13	59.75	63.32	65.09
Solyc00g008690	0	0	0	0	0	0	0	0	0	0	0	0
Solyc00g008800	0	0	0	0	0	0	0	0	0	0	0	0
Solyc00g008900	0	0	0	0	0	0	0	0	0	0	0	0
Solyc00g008910	0	0	0	0	0	0	0	0	0	0	0	0
Solyc00g008920	0	0	0	0	0	0	0	0	0	0	0	0
Solyc00g009020	90.07	106.48	122.61	101.56	61.8	83.01	101.14	104.11	92.54	95.95	126.23	157.72
Solyc00g009030	0	0	0	0.02	0	0	0	0	0.01	0	0	0
Solyc00g009040	6.49	5.98	5.51	15.13	0.34	0.28	0.07	0.18	0.03	0.04	0.3	0.21
Solyc00g009050	0.36	1.1	1.27	0.72	0.04	0.22	0.73	2.33	0.17	0.2	8.98	6.39
Solyc00g009060	14.89	26.54	20.98	27.59	38.97	20.65	21.41	17.73	10.67	18.74	15.8	15.6
Solyc00g009070	0.21	0.18	0.11	0.4	0	0	5.67	0	0.02	9.49	0	0
Solyc00g009080	10.26	15.38	12.75	11.77	2.33	11.36	14.91	14.62	8.48	8	16.48	27.42
Solyc00g009090	0	0.4	0.27	3.38	0.05	0.96	0.54	4.08	0.07	4.94	0.78	0.34
Solyc00g009100	4.54	7.77	6.4	4.99	4.84	15.3	9.77	14.63	18.72	6.53	13.46	28.51
Solyc00g009110	24.6	11.1	9.5	15.72	2.72	26.79	23.12	21.56	35.7	40.06	10.95	7.94
Solyc00g009120	116.79	9.47	9.1	8.85	15.08	34.28	42.27	40.14	21.26	59.5	24.48	20.35
Solyc00g009130	19.7	3.9	4.48	2.91	11.14	8.51	11	10.7	6.5	12.09	7.97	6.78
Solyc00g009140	45.21	8.54	10.52	6.94	29.56	18.27	25.76	24.98	11.59	23.39	20.74	19.99
Solyc00g009240	0	0	0	0	0	0	0	0	0	0	0	0
Solyc00g009440	0	0	0	0	0	0	0	0	0	0	0	0
Solyc00g009540	0	0	0	0	0	0	0	0	0	0	0	0
Solyc00g009650	0	0	0	0	0	0	0	0	0	0	0	0
Solyc00g009660	0	0	0	0	0	0	0	0	0	0	0	0
Solyc00g009760	0	0	0	0	0	0	0	0	0	0	0	0
Solyc00g009770	0	0	0	0	0	0	0	0	0	0	0	0
Solyc00g009780	0	0	0	0	0	0	0.12	0	0	0	0	0
Solyc00g009790	0	0	0	0	0	0	0	0	0	0	0	0
Solyc00g009800	0	0	0	0.14	0	0	0.49	0	0	0	0.05	0
Solyc00g010100	0	0	0	0	0	0	0	0	0	0	0	0
Solyc00g010110	0	0	0	0	0	0	0	0	0	0	0	0
Solyc00g010210	0	0	0	0	0	0	0	0	0	0	0	0
Solyc00g010410	0	0	0	0	0	0	0	0	0	0	0	0
Solyc00g010420	0	0	0	0	0	0	0	0	0	0	0	0
Solyc00g010520	0	0	0	0	0	0	0	0	0	0	0	0
Solyc00g010530	0	0	0	0	0	0	0	0	0	0	0	0
Solyc00g010540	0.09	0	0.04	0	0.07	0.05	0	0.02	0.02	0.02	0.01	0
Solyc00g010550	0	0	0	0	0	0	1.49	0	0	0	0	0
Solyc00g010750	3.88	0.77	1.78	2.23	0.41	1.08	1.75	3.07	0.57	2.02	2.64	1.34
Solyc00g010760	0.29	0.04	0	0.1	0.04	0	0.02	0	0.03	0	0	0
Solyc00g010770	9.67	2.1	1.36	4.09	0.25	1.92	0.92	0.29	3.82	0.03	0.88	1.8
Solyc00g010780	0	0	0	0	0	0	0	0	0	0	0	0
Solyc00g010790	0	0	0	0	0	0	0	0.27	0	0	0	0
Solyc00g010810	0	0	0	0	0	0	0	0	0	0	0	0
Solyc00g010930	0	0	0	0	0	0	0	0	0	0	0	0
Solyc00g011130	0	0	0	0	0	0	0	0	0	0	0	0
Solyc00g011140	0	0	0	0	0	0	0	0	0	0	0	0
Solyc00g011150	0	0	0	0	0	0	0	0	0	0	0	0
Solyc00g011160	0.4	4.32	1.84	6.46	0	2.58	1.76	0.4	0.51	1.14	0.93	0.27
Solyc00g011170	0	0	0	0	0	0	0	0	0	0	0	0
Solyc00g011180	0	0	0	0	0	0	0	0	0	0	0	0
Solyc00g011310	0	0	0.05	0.02	0	0	0	0	0	0	0	0
Solyc00g011550	0.14	2.62	7.59	0.18	0	0.73	0.11	0.21	0.15	0	0.05	0
Solyc00g011560	0	0.82	0.3	2.32	0.02	0	0	0	0.03	0	0	0
Solyc00g011660	0.08	2.59	5.75	0.13	0.02	0.76	0.15	0.16	0.13	0.01	0.04	0.03
Solyc00g011670	0	0	0	0	0	0	0	0	0	0	0	0
Solyc00g011870	0	0.07	0	0.46	0.06	0	0	0	0	0.02	0	0
Solyc00g011880	6.08	5.45	4.94	5.75	7.21	6.94	7.19	6.83	8.57	5.72	6	6.29
Solyc00g011890	118.27	23.52	23.27	40	75.82	21.92	20.12	21.73	10.5	30.17	25.03	20.85
Solyc00g012090	0	0	0	0	0	0	0	0	0	0	0	0
Solyc00g012310	0	0	0	0	0	0	0	0	0	0	0	0
Solyc00g012430	0	0	0	0	0	0	0	0	0	0	0	0
Solyc00g012440	0	0	0	0	0	0	0	0	0	0	0	0
Solyc00g012540	0	0.14	0.1	0.24	0.01	0.05	0	0	0	0	0	0
Solyc00g012640	0	0	0	0	0	0	0	0	0	0	0	0
Solyc00g012650	0	0	0	0	0	0	0	0	0	0	0	0
Solyc00g012660	0	0	0	0	0	0	0	0	0	0	0	0
Solyc00g012670	0	0	0	0	0	0	0	0	0	0	0	0
Solyc00g012680	0	0	0	0	0	0	0	0	0	0	0	0
Solyc00g012690	0	0	0	0	0	0	0	0	0	0	0	0
Solyc00g012700	0	0	0	0	0	0	0	0	0	0	0	0
Solyc00g012800	0	0	0	0	0	0	0	0	0	0	0	0
Solyc00g012900	0	0	0	0	0	0	0	0	0	0	0	0
Solyc00g013000	0	0	0	0	0	0	0	0	0	0	0	0
Solyc00g013100	0	0	0	0	0	0	0	0.05	0	0	0	0
Solyc00g013110	0.08	0	0	0.15	0.04	0.09	0	0	0	0.08	0.09	0.22
Solyc00g013120	1.94	3.12	2.88	3.97	1.28	2.58	4.33	2.56	0.64	2.28	2.17	1.58
Solyc00g013130	7.83	14.19	13.9	22.12	8.85	10.49	12.94	14.08	3.33	10.12	10.95	7.73
Solyc00g013140	3.23	7.7	6.71	9.81	1.85	5.62	7.13	6.08	1.44	7.38	5.15	4.58
Solyc00g013150	0	0	0	0	0	0	0.19	0.1	0	0	0.06	0
Solyc00g013160	1.8	2.06	2.76	3.95	5.2	1.15	2.82	2.12	1.11	2.76	1.38	1.93
Solyc00g013170	0	0	0	0	0	0	0	0	0	0	0	0
Solyc00g013180	3.05	6.68	6.92	14.21	0.77	7.53	6.07	4.75	1.11	6.54	3.79	3.94
Solyc00g013190	1.56	1.35	1.49	1.92	0.15	1.78	1.27	0.99	0.16	0.91	0.76	0.87
Solyc00g013320	0	0	0	0	0	0	0	0	0	0	0	0
Solyc00g013330	0	0	0	0	0	0	0	0	0	0	0	0
Solyc00g013770	0	0	0	0	0	0	0	0	0	0	0	0
Solyc00g014170	0	0	0	0	0	0	0	0	0	0	0	0
Solyc00g014180	0	0	0	0	0	0	0	0	0	0	0	0
Solyc00g014190	0	0	0	0	0	0	0	0	0	0	0	0
Solyc00g014290	0	0	0	0	0	0	0	0	0	0	0	0
Solyc00g014390	0	0.88	0.41	0.79	0	0	0	0	0	0	0	0
Solyc00g014790	0.5	0.96	0.65	1.21	1.11	0.8	0.54	1.47	0.33	0.94	0.93	0.52
Solyc00g014800	0.24	0.18	0.13	0.28	0.14	0.16	0.13	0	0.02	0.2	0.35	0.29
Solyc00g014810	0	0	0	0	0	0	0	0	0	0	0	0
Solyc00g014820	0.28	0.21	0.09	0.42	0.17	0.15	0.07	0.61	0.14	0.53	0.34	0.47
Solyc00g014830	7.53	10.79	13.28	17.63	6.69	9.61	8.47	7.87	2.51	8.06	11.77	11.53
Solyc00g014840	0.12	0.35	0.16	0.13	0	0.14	0.05	0.67	0.11	0.85	0.18	0
Solyc00g014850	3.89	3.1	6.04	7.01	0.44	5.17	2.48	2.45	0.21	1.82	6.56	5.44
Solyc00g014860	0.15	0.08	0	0	0.11	0	0	0.12	0	0.14	0.18	0
Solyc00g014960	0	0	0	0	0	0	0	0	0	0	0	0
Solyc00g014970	0	0	0	0	0	0	0	0	0	0	0	0
Solyc00g014980	0	0	0	0	0	0	0	0	0	0	0	0
Solyc00g014990	0	0	0	0	0	0	0	0	0	0	0	0
Solyc00g015000	0	0	0	0	0	0	0	0	0	0	0	0
Solyc00g015600	0	0	0	0	0	0	0	0	0	0.06	0	0
Solyc00g015610	0	0	0	0	0	0	0	0	0	0	0	0
Solyc00g015720	0	0	0	0	0	0	0	0	0	0	0	0
Solyc00g015730	0	0	0	0	0	0	0	0	0	0	0	0
Solyc00g015740	0	0	0	0	0	0	0	0	0	0	0	0
Solyc00g015750	0	0	0	0	0	0	0	0	0	0	0	0
Solyc00g015760	0	0	0	0	0	0	0	0	0	0	0	0
Solyc00g015770	0	0	0	0	0	0	0	0	0	0	0	0
Solyc00g016470	0	0	0	0	0	0	0	0	0	0	0	0
Solyc00g016480	0	0	0	0	0	0	0	0	0	0	0	0
Solyc00g016490	0	0	0	0	0	0	0	0	0	0	0	0
Solyc00g016590	0	0	0	0	0	0	0	0	0	0	0	0
Solyc00g016790	0	0	0	0	0	0	0.12	0.18	0	0	0	0
Solyc00g016890	0	0	0	0	0	0	0	0	0	0	0	0
Solyc00g016900	0	0	0	0	0	0	0	0	0	0	0	0
Solyc00g016910	0	0	0	0	0	0	0	0	0	0	0	0
Solyc00g017210	0	0	0	0	0	0	0	0	0	0	0	0
Solyc00g017220	0	0	0	0	0	0	0	0	0	0	0	0
Solyc00g017230	0	0	0	0	0	0	0	0	0	0	0	0
Solyc00g017530	0	0.12	0	0.18	0.16	0.2	0	0.2	0.05	0.13	0.14	0
Solyc00g017540	0	0.57	1.04	0.27	0	0	0.14	0	0.03	0	0.15	0
Solyc00g017550	0	0.7	1.16	0.1	0	0.11	0.05	0	0	0	0	0.08
Solyc00g017750	0	0	0	0	0	0	0	0	0	0	0	0
Solyc00g017760	0	0	0	0	0	0	0	0	0	0	0	0
Solyc00g017860	0	0	0	0	0	0	0	0	0	0	0	0
Solyc00g017870	0	0	0	0	0	0	0	0	0	0	0	0
Solyc00g017880	0	0	0	0	0	0	0	0	0	0	0	0
Solyc00g017890	0	0	0	0	0	0	0	0	0	0	0	0
Solyc00g017900	0	0	0	0	0	0	0	0	0	0	0	0
Solyc00g017910	0	0	0	0	0	0	0	0	0	0	0	0
Solyc00g017920	0	0	0	0	0	0	0	0	0	0	0	0
Solyc00g017930	0	0	0	0	0	0	0	0	0	0	0	0
Solyc00g018760	0	0	0	0	0	0	0	0	0	0	0	0
Solyc00g018770	0	0	0	0	0	0	0	0	0	0	0	0
Solyc00g018970	0	0	0	0	0	0	0	0	0	0	0	0
Solyc00g019610	0	0	0	0	0	0	0	0	0	0	0	0
Solyc00g019620	0	0	0	0	0	0	0	0	0	0	0	0
Solyc00g019630	0	0	0	0	0	0	0	0	0	0	0	0
Solyc00g019730	6	6.87	7.27	15.23	0.38	6.92	8.08	6.35	0.82	8.02	3.72	2.85
Solyc00g019740	9.73	13.58	15.12	26.54	1.06	15.66	15.18	12.51	1.63	16.02	10.07	9.03
Solyc00g019750	3.36	5.02	4.82	11.97	8.21	2.86	3.89	2.39	0.64	5.08	3.87	4.31
Solyc00g019950	1.63	7.67	3.7	7.64	0.39	2.79	7.76	5.02	0.67	5.84	3.08	2.07
Solyc00g019960	0	0	0	0.08	0	0	0	0	0	0	0.1	0.13
Solyc00g019970	0	0.05	0	0.03	0.02	0.03	0.08	0	0	0.04	0.03	0
Solyc00g019980	5.52	4.31	1.06	1.76	2.13	8.31	3.07	5.97	3.1	0.52	3.12	5.63
Solyc00g019990	0	0.18	0.25	0.51	0.25	0	0.22	0.42	0.07	0.39	0.43	0.6
Solyc00g020000	0	0.42	0	0	0	0.13	0	0	0.05	0.16	0.11	0.4
Solyc00g020010	2.86	2.03	0.66	2.03	2.56	1.65	2.15	1.73	0.32	2.05	1.52	1.24
Solyc00g020020	0	0.24	0.19	0.27	0.15	0.09	0.06	0.06	0.06	0.59	0.12	0.1
Solyc00g020030	3.02	1.7	2.07	1.42	1.37	1.11	2.31	1.91	0.33	3.1	0.63	0.91
Solyc00g020040	1.13	2.08	1.28	2.76	0.4	1.21	3.72	1.9	0.5	4.27	1.92	1.88
Solyc00g020440	0	0	0	0	0	0	0	0	0	0	0	0
Solyc00g020540	0.01	0.01	0.02	0.03	0	0	0	0	0	0	0	0
Solyc00g020840	0	0	0	0	0.09	0	0	0	0	0.02	0.01	0.04
Solyc00g020940	0	0	0	0	0	0	0	0	0	0	0	0
Solyc00g020950	0	0	0	0	0	0	0	0	0	0	0	0
Solyc00g020960	0	0	0	0	0	0	0	0	0	0	0	0
Solyc00g020970	0	0	0	0	0	0	0	0	0	0	0	0
Solyc00g020980	0	0	0	0	0	0	0	0	0	0	0	0
Solyc00g020990	0	0	0	0	0	0	0	0	0	0	0	0
Solyc00g021490	0	0	0	0	0	0	0	0	0	0	0	0
Solyc00g021500	0	0	0	0	0	0	0	0	0	0	0	0
Solyc00g021510	0	0	0	0	0	0	0	0	0	0	0	0
Solyc00g021520	0	0	0	0	0	0	0	0	0	0	0	0
Solyc00g021530	0	0	0	0	0	0	0	0	0	0	0	0
Solyc00g021630	2.44	4.54	6.05	8.81	0.38	5.1	5.49	2.79	0.87	3.58	3.21	3.24
Solyc00g021640	3.03	5.52	5.56	10.13	0.87	4.55	5.96	3.29	0.81	3.43	3.31	3.12
Solyc00g021650	0.18	0	0	0	0	0	0	0	0.03	0	0	0
Solyc00g021660	0	0	0	0	0	0	0	0	0	0	0	0
Solyc00g022070	0	0	0.18	0.2	0	0	0	0	0	0.08	0.16	0.36
Solyc00g022080	0.19	0.53	0	0	0.11	0	0.1	0	0.03	0.06	0	0
Solyc00g022090	0.12	0	0	0.26	0.28	0.16	0.18	0.06	0.12	0.29	0.06	0.08
Solyc00g022100	6.58	11.28	11.39	19.56	1.75	8.36	12.38	6.49	3.76	10.06	7.55	5.18
Solyc00g022110	9.48	11.78	12.19	18.5	18.8	9.31	10.48	8.09	4.49	11.91	7.11	6.71
Solyc00g022920	0	0	0	0	0	0	0	0	0	0	0	0
Solyc00g023020	0	0	0	0	0	0	0	0	0	0	0	0
Solyc00g023030	0	0	0	0	0	0	0	0	0	0	0	0
Solyc00g023040	0	0	0	0	0	0	0	0	0	0	0	0
Solyc00g023050	0	0	0	0	0	0	0	0	0	0	0	0
Solyc00g023250	0	0	0	0	0	0	0	0	0	0	0	0
Solyc00g023260	0	0	0	0	0	0	0	0	0	0	0	0
Solyc00g023270	0	0	0	0	0	0	0	0	0	0	0	0
Solyc00g023470	0.02	0	0.05	0	0	0	0	0	0	0	0	0
Solyc00g023570	0.06	0	0	0.18	0.28	0	0.18	0.09	0.02	0.28	0.05	0.09
Solyc00g023580	0.63	0	0	0	0.04	0	0.08	0.11	0	0	0.12	0.24
Solyc00g023590	0.1	0.18	0.03	0.29	0.2	0.11	0.19	0.07	0.08	0.12	0.1	0.14
Solyc00g023600	0	0	0	0	0	0	0.06	0	0	0	0	0
Solyc00g023700	0	0	0	0.03	0.04	0	0	0	0	0.01	0	0
Solyc00g023710	0	0.07	0.04	0	0.04	0	0.05	0.17	0.01	0.15	0.04	0.08
Solyc00g024010	0	0	0	0	0	0	0	0	0	0	0	0
Solyc00g024020	0	0	0	0	0	0	0	0	0	0	0	0
Solyc00g024030	0	0	0	0	0	0	0	0	0	0	0	0
Solyc00g024040	0	0	0	0	0	0	0	0	0	0	0	0
Solyc00g024050	0	0	0	0	0	0	0	0	0	0	0	0
Solyc00g024150	152.88	109.27	93.08	43.11	26.39	503.73	171.97	221.14	446.65	52.04	200.51	395.78
Solyc00g024160	0.09	0	0.16	0	0	0.02	0.09	0.12	0.06	0	0.13	0.06
Solyc00g024170	0	0.12	0	0.14	0.08	0	0.27	0.18	0.02	0.07	0.06	0.09
Solyc00g024370	0	0	0	0	0	0	0	0	0	0	0	0
Solyc00g024570	0	0.44	0.26	0.48	0.01	0	0	0	0	0	0	0
Solyc00g024670	0	0	0	0	0	0	0	0	0	0	0	0
Solyc00g024680	0	0	0	0	0	0	0	0	0	0	0	0
Solyc00g024690	0	0	0	0	0	0	0	0	0	0	0	0
Solyc00g025290	3.46	8.49	6.32	12.6	3.98	6.48	6.87	3.57	1.19	3.85	4.23	5.05
Solyc00g025300	0.33	0.15	0	0.13	0	0	0	0.18	0	0	0	0
Solyc00g025400	0.08	0.23	0.18	0.08	0.05	0.14	0.08	0.04	0.05	0.44	0.18	0.08
Solyc00g025500	0	0	0	0	0	0	0	0	0	0	0	0
Solyc00g025510	0	0	0	0	0	0	0	0	0	0	0	0
Solyc00g025520	0	0	0	0	0	0	0	0	0	0	0	0
Solyc00g025530	0	0	0	0	0	0	0	0	0	0	0	0
Solyc00g025540	0	0	0	0	0	0	0	0	0	0	0	0
Solyc00g025650	0	0	0	0	0	0	0	0	0	0	0	0
Solyc00g025660	0	0	0	0	0	0	0	0	0	0	0	0
Solyc00g026160	0.08	0.06	0.09	1.13	0.05	0.01	0	0	0.01	0.8	0.03	0
Solyc00g026860	0	0	0	0	0	0	0	0	0	0	0	0
Solyc00g026870	0	0	0	0	0	0	0	0	0	0	0	0
Solyc00g026880	0	0	0	0	0	0	0	0	0	0	0	0
Solyc00g026890	0	0	0	0	0	0	0	0	0	0	0	0
Solyc00g026900	0	0	0	0	0	0	0	0	0	0	0	0
Solyc00g027120	0.05	0.03	0.04	0	0	0	0	0.02	0	0.02	0.01	0
Solyc00g027130	0	0.04	0.07	0.05	0	0	0	0	0	0	0	0
Solyc00g027140	0	0.03	0.02	0	0	0	0	0	0.01	0	0.04	0
Solyc00g027640	0	0	0	0	0	0	0	0	0	0	0	0
Solyc00g027650	0	0	0	0	0	0	0	0	0	0	0	0
Solyc00g027660	0	0	0	0	0	0	0	0	0	0	0	0
Solyc00g027670	0	0	0	0	0	0	0	0	0	0	0	0
Solyc00g027770	10.01	15.67	15.57	15.17	17.67	9.47	9.81	14.41	6.41	12.64	14.5	8.89
Solyc00g027870	0	0.13	0.07	0.13	0.02	0	0	0	0	0	0	0
Solyc00g027970	0	0	0	0	0	0	0	0	0	0	0	0
Solyc00g027980	0	0	0	0	0	0	0	0	0	0	0	0
Solyc00g027990	0	0	0	0	0	0	0	0	0	0	0	0
Solyc00g028090	0	0	0	0	0	0	0	0	0	0	0	0
Solyc00g028100	0	0	0	0	0	0	0	0	0	0	0	0
Solyc00g028110	0	0	0	0	0	0	0	0	0	0	0	0
Solyc00g028120	0	0	0	0	0	0	0	0	0	0	0	0
Solyc00g028420	0	0.37	0.18	1.03	0.03	0	0.06	0	0	0	0.07	0
Solyc00g028520	0	0	0	0	0	0	0	0	0	0	0	0
Solyc00g028530	0	0	0	0	0	0	0	0	0	0	0	0
Solyc00g028540	0	0	0	0	0	0	0	0	0	0	0	0
Solyc00g028550	0	0	0	0	0	0	0	0	0	0	0	0
Solyc00g028560	0	0	0	0	0	0	0	0	0	0	0	0
Solyc00g028760	0	0	0	0	0	0	0	0.03	0	0	0	0
Solyc00g028960	0.59	0.24	0	0	0.03	0	0	0	3.16	0	0	0
Solyc00g029060	0	0	0	0	0	0	0	0	0	0	0	0
Solyc00g029070	0	0	0	0	0	0	0	0	0	0	0	0
Solyc00g029080	0	0	0	0	0	0	0	0	0	0	0	0
Solyc00g029090	0	0	0	0	0	0	0	0	0	0	0	0
Solyc00g029190	0.34	0.82	2.94	0	0	2.18	1.07	0.62	0.2	0.63	2.49	1.35
Solyc00g029290	0	0	0	0	0	0	0	0	0	0	0	0
Solyc00g029300	0	0	0	0	0	0	0	0	0	0	0	0
Solyc00g029500	0	0	0	0	0	0	0	0	0	0	0	0
Solyc00g029800	0	0	0	0	0	0	0	0	0	0	0	0
Solyc00g030000	0	0.03	0	0	0	0	0	0	0.01	0.27	0	0
Solyc00g030100	0	0	0	0	0	0	0	0	0	0	0	0
Solyc00g030110	0	0	0	0	0	0	0	0	0	0	0	0
Solyc00g030210	0	0	0	0	0	0	0	0	0	0	0	0
Solyc00g030510	1437.88	5.35	0.59	0	0.04	0.28	0	0.02	3.94	0.29	0.05	0.16
Solyc00g030520	17.42	8.54	8.23	11.92	6.67	3.67	6.27	6.63	3.42	4.95	7.94	9.8
Solyc00g030820	0	0	0	0	0	0.08	0.06	0.25	0.02	0	0.05	0
Solyc00g031020	0	0	0	0	0	0	0	0	0	0	0	0
Solyc00g031030	0	0	0	0	0	0	0	0	0	0	0	0
Solyc00g031040	0	0	0	0	0	0	0	0	0	0	0	0
Solyc00g031050	0	0	0	0	0	0	0	0	0	0	0	0
Solyc00g031060	0	0	0	0	0	0	0	0	0	0	0	0
Solyc00g031360	0	0	0	0	0	0	0	0	0	0	0	0
Solyc00g031370	0	0	0	0	0	0	0	0	0	0	0	0
Solyc00g031380	0	0	0	0	0	0	0	0	0	0	0	0
Solyc00g031390	0	0	0	0	0	0	0	0	0	0	0	0
Solyc00g031490	0	0	0	0	0	0	0	0	0	0	0	0
Solyc00g031500	0	0	0	0	0	0	0	0	0	0	0	0
Solyc00g031700	0	0	0	0	0	0	0	0	0	0	0	0
Solyc00g031710	0	0	0	0	0	0	0	0	0	0	0	0
Solyc00g031720	0	0	0	0	0	0	0	0	0	0	0	0
Solyc00g031730	0	0	0	0	0	0	0	0	0	0	0	0
Solyc00g032030	0	0.65	0.77	3.87	0.16	0.05	0.04	0.09	0	0	0	0
Solyc00g032230	0	0	0	0	0	0	0	0	0	0	0	0
Solyc00g032940	0.24	0	0	0	0	0	0	0	0	0	0	0.07
Solyc00g033460	7.18	9.07	25.42	0.14	0.04	7.08	5.09	3.76	2.51	0.33	8.85	5.87
Solyc00g033860	0	0	0	0	0	0	0	0	0	0.03	0	0
Solyc00g033870	0	0	0	0	0	0	0	0	0	0.04	0	0
Solyc00g033880	0	0	0	0	0	0	0	0	0	0.07	0	0
Solyc00g033890	0	0	0	0	0	0	0	0	0	0	0	0
Solyc00g033990	0	0	0	0	0	0	0	0	0	0	0	0
Solyc00g034000	0	0	0	0	0	0	0	0	0	0	0	0
Solyc00g034010	0	0	0	0	0	0	0	0	0	0	0	0
Solyc00g034810	0	0	0	0	0	0	0	0	0	0	0	0
Solyc00g035010	0	0	0	0	0	0	0	0	0	0	0	0
Solyc00g035020	0	0	0	0	0	0	0	0	0	0	0	0
Solyc00g036320	0	2.04	2.24	0.45	0	0.08	0	0	0	0	0	0
Solyc00g036520	0.06	0	0.1	0.13	0.15	0.11	0.1	0.61	0.09	0.06	0.29	0.14
Solyc00g036530	0	0	0.23	0	0	0	0	0	0	0.08	0.08	0
Solyc00g036540	10.42	22.84	12.18	22.11	16.53	105.87	8.49	22.01	43.84	5.21	19.57	27.8
Solyc00g036740	0	0	0	0	0	0	0	0	0	0	0	0
Solyc00g036750	0	0	0	0	0	0	0	0	0	0	0	0
Solyc00g036760	0	0	0	0	0	0	0	0	0	0	0	0
Solyc00g036960	0.11	2.49	2.02	0.16	0	0.12	0	0	0	0	0	0
Solyc00g038390	0	0	0	0	0	0	0	0	0	0	0	0
Solyc00g039290	0	0.24	0.23	0.33	0	0.04	0	0	0	0.06	0	0
Solyc00g039990	4.5	7.46	7.45	13.65	11.23	10.19	10.97	18.51	7.68	14.65	18.28	17.11
Solyc00g040290	0	0	0	0	0	0	0	0	0	0	0	0
Solyc00g040390	0	0	0	0	0	0	0	0	0	0	0	0
Solyc00g040490	0	0	0	0	0	0	0	0	0	0	0	0
Solyc00g041090	0	0	0	5.32	1.25	0.05	0	0	0	0	0	0
Solyc00g041190	0	0	0	0	0	0	0	0	0	0	0	0
Solyc00g041200	0	0	0	0	0	0	0	0	0	0	0	0
Solyc00g041210	0	0	0	0	0	0	0	0	0	0	0	0
Solyc00g041220	0	0	0	0	0	0	0	0	0	0	0	0
Solyc00g042120	0	0	0	0	0	0	0	0	0	0	0	0
Solyc00g042130	0	0	0	0	0	0	0	0	0	0	0	0
Solyc00g042140	0	0	0	0	0	0	0	0	0	0	0	0
Solyc00g042640	0.16	0.1	0.1	0.1	0.01	0	0.01	0.01	0.02	0.01	0.19	0.17
Solyc00g042840	0.05	0.06	0	0.08	0.24	0.12	0.32	0.7	0.02	0.2	0.63	0.97
Solyc00g042850	0.24	0.08	0.07	0.36	0.62	0.28	0.57	2.53	0.01	0.13	4.05	3.01
Solyc00g044350	1.15	4.65	1.43	2.11	0.34	13.37	8.14	18.31	43.63	0.03	28.88	29.06
Solyc00g044550	0	0	0	0	0	0	0	0	0	0.04	0.11	0
Solyc00g044750	0.24	11.69	10.41	43.85	1.43	0.74	0	0.05	0.01	0	0.15	0
Solyc00g045570	0.29	1.12	2.01	1.02	44.94	0.19	0.15	1.09	0.04	0.21	0.83	0.79
Solyc00g046570	0.48	0.34	0.19	1.89	1.69	0.23	0.05	0.61	0.04	0.37	0.36	0.16
Solyc00g046580	0.11	0.31	0.18	0.37	0.14	0.22	0.08	0.13	0.31	0.02	0.33	0.06
Solyc00g046980	0	0	0	0.03	0	0	0	0	0.02	0	0.04	0
Solyc00g047180	0.14	0.26	0.16	0	0	0	0	0	0.03	0.05	0	0.11
Solyc00g047190	0	0	0	0	0	0	0	0	0	0.04	0	0
Solyc00g047200	3.76	9.73	6.39	13.85	2.49	7.07	11.42	7.84	2.95	10.27	6.72	3.89
Solyc00g047700	112.27	201.54	201.14	158.48	145.89	132.34	196.31	262.77	114.53	151.52	355.79	450.42
Solyc00g047810	0	0.05	0.15	0.25	0.29	0.06	0.21	0.18	0.06	0.38	0.11	0
Solyc00g048410	0.09	0	0	0	0	0	0	0	0	0	0	0
Solyc00g048510	1.18	0.17	0.31	0.59	1.62	0.15	1.55	1.08	1.21	6.72	0.01	0.26
Solyc00g049210	0.34	1.47	1.06	2.21	0.14	1.06	1.04	0.64	0.12	1.06	0.44	0.39
Solyc00g049220	0	0	0.26	0	0	0	0	0	0	0.06	0	0
Solyc00g049520	6.34	6.1	2.73	5.51	7.86	32.45	45.41	16.28	18.94	164.49	1.84	5.98
Solyc00g049620	0	0.26	0.31	0.39	0	0	0	0	0	0	0	0
Solyc00g049920	0	0	0	0	0	0	0	0	0	0	0	0
Solyc00g050020	0	0	0	0	0	0	0	0	0	0	0	0
Solyc00g050030	0	0	0	0	0	0	0	0	0	0	0	0
Solyc00g050130	4.28	17.34	17.12	8.23	5.18	6.49	44.09	21.51	4.86	9.46	14.42	9.54
Solyc00g050430	1.92	2.24	3.54	0.56	0.11	3.19	3.15	6.59	1	7.2	28.24	12.33
Solyc00g052430	0.74	1.43	1.9	2.45	0.5	1.31	1.79	1.25	0.2	1.09	0.98	0.74
Solyc00g052530	3.79	2.08	0.37	0.98	13.87	4.38	5.54	1.9	5.7	1.64	1.3	1.21
Solyc00g052540	0	0	0	0	0	0.1	0.05	0	0.02	0.06	0.06	0.09
Solyc00g052940	5.28	0.72	0.24	0.4	0.02	6.45	9.71	2.58	5.91	16.19	1.51	2.58
Solyc00g053440	32.39	38.33	33.48	38.12	43.42	22.51	33.71	23.76	12.76	28.15	16.75	16.66
Solyc00g053740	0	0.08	0.21	0	0	0	0	0	0	0	0	0
Solyc00g055940	0	0	0	0	0	0	0	0	0	0	0	0
Solyc00g055950	0	0	0	0	0	0	0	0	0	0	0	0
Solyc00g055960	0	0	0	0	0	0	0	0	0	0	0	0
Solyc00g055970	0	0	0	0	0	0	0	0	0	0	0	0
Solyc00g055980	0	0	0	0	0	0	0	0	0	0	0	0
Solyc00g056180	0	0	0	0	0	0	0	0	0	0	0	0
Solyc00g056680	0.27	0.77	0.68	0.72	1.18	0.6	0.32	0.53	0.29	0.62	0.61	0.98
Solyc00g057280	0	0.04	0.09	0	0	0	0	0	0	0	0	0
Solyc00g057880	10.04	12.23	11.95	11.02	6.41	7.58	12.79	13.58	2.91	8.36	12.77	8.6
Solyc00g058280	1.55	0.06	0.04	0.03	0.01	0	0	0	0	0	0.05	0
Solyc00g058480	0	0.85	1.1	0.21	0	0.09	0	0	0.14	0	0	0
Solyc00g058490	0.04	0.17	0.13	0.3	0.85	0.11	0.1	0.59	0.06	0.18	0.42	1.97
Solyc00g058890	21.57	4.23	0.61	0.46	0.68	32.96	118.49	95.46	50.97	181.25	8.84	3.49
Solyc00g058900	0.02	0.02	0	0	0.04	0	0	0	0	0	0	0
Solyc00g059100	1.52	8.83	7.1	28.8	3.09	2.85	3.05	3.82	2.37	3.34	3.39	3.01
Solyc00g059500	51.94	47.07	53.92	32.06	33.89	49.48	46.1	56.91	29.37	54	70.05	59.27
Solyc00g060700	0	0	0	0	0	0	0	0	0	0	0	0
Solyc00g060710	0	0	0	0	0	0	0	0	0	0	0	0
Solyc00g060810	0	0.2	0	3.92	374.9	0.03	0.03	2.13	0	0	0.75	1.15
Solyc00g062710	0	0	0	0.1	0	0	0.1	0.11	0	0.05	0.02	0
Solyc00g063110	0	0	0	0	0	0	0	0	0	0.44	0	0
Solyc00g063510	0	0	0	0	0	0	0	0	0	0	0	0
Solyc00g065510	0	0	0	0	0	0	0	0	0	0	0	0
Solyc00g065610	0	0	0	0	0	0	0	0	0	0	0	0
Solyc00g065620	0	0	0	0	0	0	0	0	0	0	0	0
Solyc00g065630	0	0	0	0	0	0	0	0	0	0	0	0
Solyc00g065930	0	0	0	0	0	0	0	0	0	0	0	0
Solyc00g065940	0	0	0	0	0	0	0	0	0	0	0	0
Solyc00g066140	0	0	0	0	0	0	0	0	0	0	0	0
Solyc00g066150	0	0	0	0	0	0	0	0	0	0	0	0
Solyc00g066350	0	0.37	0.27	0.2	0	0	0	0	0	0	0	0
Solyc00g066360	0	0.05	0.19	0.09	0	0	0	0	0	0	0	0
Solyc00g066370	0	0	0	0	0	0	0	0	0	0	0	0
Solyc00g067470	0.34	0	0.58	0.11	0.23	0.14	0.29	1.56	0	2.42	2.61	1.14
Solyc00g068970	0	0	0	0.09	0	0	0	0	0	0	0	0
Solyc00g068980	1249.48	8609.81	9445.9	6497.95	27.82	7387.25	3062.96	610.57	437.65	1621.09	1425.51	1132.54
Solyc00g069680	0	0	0	0	0	0	0	0	0	0	0	0
Solyc00g069880	0.25	0.14	0.17	0.34	0.22	0.16	0.23	0.31	0.03	0.57	0.47	0.48
Solyc00g070680	0.17	0.31	1.3	0	0	0	0	0	0	0	0.43	0
Solyc00g071180	17.24	1.67	1.02	1.02	0.83	0.54	6.17	8.2	2.05	0.17	41.56	1298.92
Solyc00g071580	0	0	0	0	0	0	0	0	0	0	0	0
Solyc00g071590	0	0	0	0	0	0	0	0	0	0	0	0
Solyc00g071600	0	0	0	0	0	0	0	0	0	0	0	0
Solyc00g072100	10.49	27.74	28.67	15.04	5.24	5.72	4.42	3.74	8.29	3.84	19.98	19.87
Solyc00g072400	0.1	3.06	0.25	0.02	0	0.23	0.74	0.07	1.26	202.63	0	0
Solyc00g072800	0.06	0.11	0.04	0.28	0.27	0.22	0.08	0.15	0.05	0.3	0.08	0
Solyc00g073200	0	0.03	0	0.05	0	0	0	0	0	0	0.01	0.03
Solyc00g073900	0	0	0	0	0	0	0	0	0	0	0	0
Solyc00g073910	0	0	0	0	0	0	0	0	0	0	0	0
Solyc00g074210	0.18	0.22	0.34	0.92	0.87	1.8	1.49	0.96	0.48	0.23	1.59	0.45
Solyc00g074810	0	0	0	0	0	0	0	0	0	0	0	0
Solyc00g074820	0	0	0	0	0	0	0	0	0	0	0	0
Solyc00g074830	0	0	0	0	0	0	0	0	0	0	0.03	0
Solyc00g075030	4.97	0.02	0	0.02	0	0	0.02	0	0.02	0.1	0	0.03
Solyc00g075040	0.78	0	0	0.04	0	0	0	0	0	0	0	0
Solyc00g075440	1.06	1.38	0.08	0.33	0.03	1.29	5.1	0.46	0.39	51.57	4.75	11.04
Solyc00g075450	66.25	88.43	79.71	25.25	5.19	27.91	76.07	30.16	8.31	250.42	0.99	3.02
Solyc00g076250	0	0	0	0	0	0	0	0	0	0	0	0
Solyc00g079050	0	0	0	0	0	0	0	0	0	0	0	0
Solyc00g080550	0	0	0	0	0	0	0	0	0	0	0	0
Solyc00g080750	8.01	3.55	2.96	1.33	1.7	20.04	12.83	11.17	8.27	0.41	2.64	2.26
Solyc00g082150	39.17	74.47	81.5	77.79	33.47	43.85	95.26	68.18	28.81	82.05	65.13	56.73
Solyc00g082550	0	0	0	0	0	0	0	0	0	0	0	0
Solyc00g084650	0	0	0	0	0	0	0	0	0	0	0	0
Solyc00g084750	0.27	0.78	0.52	1.19	1.48	2.64	1.51	1.69	1.29	2.3	1.24	1.42
Solyc00g084760	0	0	0	0.03	0.02	0	0	0	0	0.01	0	0.03
Solyc00g084770	0	0	0	0	0.05	0	0	0	0	0.09	0	0
Solyc00g084870	0.64	0.87	0.67	1.43	0.86	1.26	1.2	2.5	0.62	1.38	3.09	2
Solyc00g085070	201.92	36.06	45.4	24.78	19.45	52.82	24.79	27.01	70.71	21.31	27.35	40.06
Solyc00g085370	0	0	0	0	0	0	0	0	0	0	0	0
Solyc00g085770	0	0	0	0	0	0	0	0	0	0	0	0
Solyc00g085780	0	0	0	0	0	0	0	0	0	0	0	0
Solyc00g088080	0	0	0	0	0	0	0	0	0	0	0	0
Solyc00g088090	0	0	0	0	0	0	0	0	0	0	0	0
Solyc00g088190	0	0	0	0	0	0	0	0	0	0	0	0
Solyc00g088200	0	0	0	0	0	0	0	0	0	0	0	0
Solyc00g088210	0	0	0	0	0	0	0	0	0	0	0	0
Solyc00g090110	0	0	0	0	0	0	0	0	0	0	0	0
Solyc00g090120	0	0	0	0	0	0	0	0	0	0	0	0
Solyc00g090130	0	0	0	0	0	0	0	0	0	0	0	0
Solyc00g090430	0	0	0	0	0.01	0	0	0	0	0	0	0
Solyc00g090630	0	0	0	0	0	0	0	0	0	0	0	0
Solyc00g090640	0	0	0	0	0	0	0	0	0	0	0	0
Solyc00g090650	0	0	0	0	0	0	0	0	0	0	0	0
Solyc00g090660	0	0	0	0	0	0	0	0	0	0	0	0
Solyc00g090860	0.12	0.06	0	0.17	0.1	0	0	0	0	0.29	0	0
Solyc00g090870	9.53	13.32	12.05	18.72	12.26	9.57	10.66	10.19	3.62	12.6	12.67	8.39
Solyc00g091170	11.53	17.71	17.34	4.65	1.79	17.91	36.3	23.06	9.19	15.3	27.76	33.43
Solyc00g092870	0	0	0	0	0	0	0	0	0	0	0	0
Solyc00g092880	0	0	0	0	0	0	0	0	0	0	0	0
Solyc00g092890	0	0	0	0	0	0	0	0	0	0	0	0
Solyc00g092900	0.14	0.07	0.18	0.1	0.1	0.05	0.1	0.15	0.03	0.13	0.08	0.07
Solyc00g093000	9.82	10.44	11.72	9.55	11.09	12.5	7.86	8.1	6.82	15.32	12.83	8.46
Solyc00g093100	0	0	0	0	0	0	0	0	0	0	0	0
Solyc00g093300	0	0	0	0	0	0.07	0.03	0.08	0	0.03	0	0
Solyc00g093310	3.49	2	3.4	8.8	0.53	0.32	0.06	0	0.38	0.24	0.37	0.25
Solyc00g094010	0	0	0	0	0	0	0	0	0	0	0	0
Solyc00g094020	0.03	0.04	0.02	0	0	0	0	0	0	0	0.09	0
Solyc00g094520	0.33	3.31	3.41	5.24	0.55	2.14	2.64	1.87	0.41	1.33	1.9	2.01
Solyc00g094530	1.08	1.97	1.82	3.1	0.47	2	1.73	1.5	0.47	1.87	1.33	0.89
Solyc00g094540	0	0.14	0	0	0	0	0	0.04	0	0.06	0	0
Solyc00g094550	0.18	0.27	1.11	1.04	0.04	1.11	0.4	0.09	0.05	0.82	0.81	0.24
Solyc00g094850	0	0.01	0	0.07	0	0	0	0	0	0	0	0
Solyc00g095450	0	0	0	0	0	0	0	0	0	0	0	0
Solyc00g095460	0	0	0	0	0	0	0	0	0	0	0	0
Solyc00g095760	0.92	1.06	1.3	0.85	0.4	4.19	16.13	5.52	1.82	29.15	0.6	1.07
Solyc00g095860	9	4.85	2.74	13.75	6.91	34.72	52.35	24.02	16.2	49.43	2.73	2.93
Solyc00g096060	0	0	0	0	0	0	0.1	0	0.04	4.65	0.02	0
Solyc00g096460	5.88	12.5	12.76	11.48	10.16	13.55	13.65	29.51	9.67	20.48	31.47	25.48
Solyc00g097260	0	0	0	0	0	0	0	0	0	0	0	0
Solyc00g097760	0	0	0	0	0	0	0	0	0	0	0	0
Solyc00g097960	10.78	12.15	12.93	6.94	3.67	15.98	13.19	20.53	10.59	9.33	45.54	44.73
Solyc00g098560	5.65	16.01	18.66	19.68	10.81	10.29	14.46	10.05	3.69	13.2	5.21	3.48
Solyc00g099160	0	0	0	0	0	0	0.06	0	0	1.57	0	0
Solyc00g099460	0	0	0	0	0	0	0	0	0	0	0	0
Solyc00g099470	0	0	0	0	0	0	0	0	0	0	0	0
Solyc00g099570	0	0	0	0	0	0	0	0	0	0	0	0
Solyc00g099580	1.16	1.5	1.22	1.4	0.14	3.43	8.08	9.68	1.66	0.03	15.26	12.96
Solyc00g099880	0	0	0	0	0	0	0	0	0	0	0	0
Solyc00g100880	0	0.23	0.12	0.4	0.03	7.43	0.61	3.55	0.01	1.32	0.29	0.03
Solyc00g101700	0	0	0	0	0	0	0	0	0	0	0	0
Solyc00g102000	0	0	0	0	0	0	0	0	0	0	0	0
Solyc00g102400	1.47	2.15	1.59	1.28	1.43	3.34	6.85	5.28	0.96	18.22	1.39	0.98
Solyc00g104200	0	0	0	0	0	0	0	0	0	0	0	0
Solyc00g104210	0	0	0	0	0	0	0	0	0	0	0	0
Solyc00g104310	0	0	0	0	0	0	0	0	0	0	0	0
Solyc00g104320	0	0	0	0	0	0	0	0	0	0	0	0
Solyc00g104330	0	0	0	0	0	0	0	0	0	0	0	0
Solyc00g104630	0	0	0	0	0	0	0	0	0	0	0	0
Solyc00g104730	0	0	0	0	0	0	0	0	0	0	0	0
Solyc00g104740	0	0	0	0	0	0	0	0	0	0	0	0
Solyc00g104940	0	0	0	0	0.03	0	0	0.06	0	0	0	0
Solyc00g105340	0	0.05	0	0.02	0.01	0.02	0	0	0.11	0	0	0
Solyc00g105350	0.03	0.06	0.09	0.05	0.01	0.02	0	0	0.14	0.07	0	0.01
Solyc00g105750	0	0.07	0	0.08	0.03	0.04	0.03	0.05	0.02	0.07	0.04	0.03
Solyc00g106650	29.61	25.61	23.21	10.23	14.49	28.6	40.58	36.05	13.5	27.71	25.06	26.48
Solyc00g107050	0.08	1.84	1.49	1.29	0	0.16	0.24	0	0	0.02	0	0
Solyc00g107550	0	0	0	0	0	0	0	0	0	0	0	0
Solyc00g108550	0.33	0	0	0	0	0	0.04	0	0	0	0	0
Solyc00g109450	0	0	0	0	0	0	0	0	0	0	0	0
Solyc00g109850	0	0	0	0	0	0	0	0	0	0	0	0
Solyc00g109860	0	0	0	0	0	0	0	0	0	0	0	0
Solyc00g110060	0	0	0	0	0	0	0	0	0	0	0	0
Solyc00g110070	0	0	0	0	0	0	0	0	0	0	0	0
Solyc00g110370	0.16	0.78	0.44	24.87	4.18	0	0	0.16	0	0	0.05	0.07
Solyc00g110870	10.65	6.56	7.47	2.45	0.32	6.53	12.2	18.94	5.75	26.86	18.91	19.57
Solyc00g111170	0	0	0	0	0	0	0.04	0.03	0	0	0	0
Solyc00g111270	0	0	0	0	0	0	0	0	0	0	0	0
Solyc00g111370	0	0	0	0	0	0	0	0	0	0	0	0
Solyc00g111770	0	0.3	0.41	0	0	0	0	0	0	0	0	0
Solyc00g111780	0	0.46	0.94	0	0	0	0	0	0	0	0	0
Solyc00g112180	0	0	0	0.2	0	0	0	0	0	0	0	0
Solyc00g112190	0.03	0.26	0.14	0.02	0.13	0	0.11	0.08	0.03	0.01	0.12	0.04
Solyc00g112490	0	0	0	0	0	0	0	0	0	0	0	0
Solyc00g112500	0	0	0	0	0	0	0	0	0	0	0	0
Solyc00g112600	0	0	0	0	0	0	0	0	0	0	0	0
Solyc00g112700	0	0	0	0	0	0	0	0	0	0	0	0
Solyc00g112710	0	0	0	0	0	0	0	0	0	0	0	0
Solyc00g112810	0	0	0	0	0	0	0	0	0	0	0	0
Solyc00g112820	0	0	0	0	0	0	0	0	0	0	0	0
Solyc00g112830	0	0	0	0	0	0	0	0	0	0	0	0
Solyc00g112930	1.21	1.46	1.77	1.01	0.73	0.92	0.78	0.48	0.74	4.01	1.6	1.1
Solyc00g113230	0	0	0	0	0	0	0	0	0	0	0	0
Solyc00g113330	0	0	0	0	0	0	0	0	0	0	0	0
Solyc00g113730	0	0	0	0	0	0	0	0	0	0	0	0
Solyc00g113740	0	0	0	0	0	0	0	0	0	0	0	0
Solyc00g113750	0	0	0	0	0	0	0	0	0	0	0	0
Solyc00g114550	0	0	0	0	0	0	0	0	0	0	0	0
Solyc00g116150	0	0	0	0	0	0	0	0	0	0	0	0
Solyc00g117450	0.73	0.15	0.16	0	0.04	2.45	4.36	5.26	2.83	0.78	6.88	5.02
Solyc00g117650	0	0	0	0	0	0	0	0	0	0	0	0
Solyc00g118680	0	0	0.12	0	0	0	0	0	0	0.03	0	0
Solyc00g118690	2.02	3.91	5.04	8.9	1.53	2.42	3.94	3.91	0.31	5.36	2.77	2.35
Solyc00g120120	0	0	0	0	0	0	0	0	0	0	0	0
Solyc00g120820	0	0	0	0	0	0	0	0	0	0	0	0
Solyc00g120830	0	0	0	0	0	0	0	0	0	0	0	0
Solyc00g120930	0	0	0	0	0	0	0	0	0	0	0	0
Solyc00g121230	0	0	0	0	0	0	0	0	0	0	0	0
Solyc00g121730	0.12	0.14	0.11	0.17	0.1	0.07	0.13	0.16	0.13	0.03	0.14	0.16
Solyc00g122530	0	0	0	0	0	0	0	0	0	0	0	0
Solyc00g123030	0	0	0	0	0	0	0	0	0	0	0	0
Solyc00g123040	0	0	0	0	0	0	0	0	0	0	0	0
Solyc00g123240	0	0.13	0	0.46	0.07	0	0	0	0	0	0	0
Solyc00g124840	0	0	0	0	0	0	0	0	0	0	0	0
Solyc00g124850	0	0	0	0	0	0	0	0	0	0	0	0
Solyc00g124860	0	0	0	0	0	0	0	0	0	0	0	0
Solyc00g125260	0	0	0	0	0	0	0	0	0	0	0	0
Solyc00g125270	0	0	0	0	0	0	0	0	0	0	0	0
Solyc00g125580	0.06	0	0	0.23	0.02	0.12	0.06	0.15	0	0.04	0.09	0
Solyc00g125980	4.01	7.57	6.33	11.47	5.82	3.24	5.96	9.82	2	6.41	6.18	3.06
Solyc00g125990	6.66	10.44	9.47	14.92	0.85	7.35	10.32	8.28	0.9	6.98	8.85	5.54
Solyc00g126000	2.42	3.71	3.19	4.73	0.98	2.36	4.77	4.17	1.15	3.14	2.35	1.1
Solyc00g126010	1.41	2.85	3.28	2.4	1.04	1.83	2.92	2.08	0.52	3.57	2.09	1.3
Solyc00g126420	0	0	0	0	0	0	0	0	0	0	0	0
Solyc00g126430	0	0	0	0	0	0	0	0	0	0	0	0
Solyc00g126440	0	0	0	0	0	0	0	0	0	0	0	0
Solyc00g127540	0	0	0	0	0	0	0	0	0	0	0	0
Solyc00g127550	0	0	0	0	0	0	0	0	0	0	0	0
Solyc00g127560	0	0	0	0	0	0	0	0	0	0	0	0
Solyc00g127660	45.76	36.95	43.72	46.92	52.77	40.49	43.74	52.58	25.94	55.04	58.32	48.08
Solyc00g127670	6.74	9.79	10.55	7.03	3.2	9.46	11.31	13.5	10.52	7.31	18.07	22.3
Solyc00g127870	85.65	25.39	20.73	23.17	4.46	24.26	37.01	38.96	19.19	18.36	46	50.13
Solyc00g128870	13.28	20.58	20.22	18.12	19.62	28.35	25.53	32.07	15.96	41.31	32.22	29.17
Solyc00g129670	0	0	0	0	0	0	0	0	0	0	0	0
Solyc00g129680	0	0	0	0	0	0	0	0	0	0	0	0
Solyc00g129880	0	0.06	0	0.04	0	0	0	0	0	0	0	0
Solyc00g129980	0	0	0	0	0	0	0	0	0	0	0	0
Solyc00g130180	0	0	0	0	0	0	0	0	0	0	0	0
Solyc00g130190	0	0	0	0	0	0	0	0	0	0	0	0
Solyc00g130290	0	0	0	0	0	0	0	0	0	0	0	0
Solyc00g130690	0	0	0	0	0	0	0	0	0	0	0	0
Solyc00g130700	0	0	0	0	0	0	0	0	0	0	0	0
Solyc00g130800	0	0	0	0	0	0	0	0	0	0	0	0
Solyc00g130810	0	0	0	0	0	0	0	0	0	0	0	0
Solyc00g131610	0	0	0	0	0	0	0	0	0	0.03	0	0
Solyc00g131710	0.42	0.36	0.6	0.87	0.63	0.32	0.35	0.59	0.42	0.33	0.59	0.42
Solyc00g133110	0	0	0	0	0	0	0	0	0	0	0	0
Solyc00g133710	0	0	0	0	0	0	0	0	0	0	0	0
Solyc00g133720	0	0	0	0	0	0	0	0	0	0	0	0
Solyc00g134620	0	0	0	0	0	0	0	0	0	0.04	0	0
Solyc00g134820	0	0	0	0	0	0	0	0	0	0	0	0
Solyc00g134830	0	0	0	0	0	0	0	0	0	0	0	0
Solyc00g134840	0	0	0	0	0	0	0	0	0	0	0	0
Solyc00g135040	0	0	0	0	0	0	0	0	0	0	0	0
Solyc00g135050	0	0	0	0	0	0	0	0	0	0	0	0
Solyc00g135060	0	0	0	0	0	0	0	0	0	0	0	0
Solyc00g135260	0	0	0	0	0	0	0	0	0	0.08	0	0
Solyc00g136260	8.97	36.21	32.86	67.46	15.51	11.21	8.75	15.22	16.7	6.64	1.43	1.93
Solyc00g136560	76.07	9.68	2.58	4.17	86.75	135.14	4.02	1.93	90.84	15.34	4.15	3.75
Solyc00g138060	0.2	0.02	0	0	0.08	0.11	27.59	9.29	1.14	0.03	1.43	17.84
Solyc00g139760	0	0	0	0	0	0	0	0	0	0.01	0	0
Solyc00g140060	21.13	37.14	35.97	14.97	9.23	35.6	35.26	42.23	20.29	34.98	34.54	34.84
Solyc00g141360	0	0.5	0.17	0.27	0	0	0.63	0.09	0.05	10.57	0	0.04
Solyc00g141560	0.48	0.14	0.31	4.9	1.19	0.91	0.46	0.27	0.02	0.04	0.02	0.06
Solyc00g142160	0.68	1.17	0.85	1.61	0.88	1.19	0.83	0.85	0.5	0.97	1.05	0.37
Solyc00g142170	0.65	0.76	0.54	1.09	0.62	0.69	0.34	0.59	0.32	0.36	0.32	0.51
Solyc00g143770	11.62	22.54	23.25	10.38	6.91	21.05	23.67	23.3	19.98	27.69	22.08	21.47
Solyc00g144470	0.18	0.95	1.25	0.63	21.06	0.07	0.17	0.68	0.01	0.12	0.76	0.53
Solyc00g145170	6.64	194.85	163.1	53.57	1.07	10.59	0.12	3.63	0.55	3.54	1.2	0.89
Solyc00g147570	0.87	0	0.04	0.02	0	0	0	0	0.01	0	0	0
Solyc00g147770	1.01	1.32	1.35	3	2.75	2.6	2.67	3.37	1.17	5.14	3.92	2.41
Solyc00g149970	6.08	7.25	6.29	14.2	4.24	1.75	30.61	14.94	3.92	107.76	0.18	0.4
Solyc00g153680	0	0	0	0	0	0	0	0	0	0	0	0
Solyc00g153980	0	0	0.46	0.13	0.16	0.28	0	0.13	0	0.05	0.04	0.16
Solyc00g154480	0	0	0.02	0	0	0.06	0.02	0.01	0.01	0.03	0.01	0.01
Solyc00g154980	0	0	0	0.34	0.01	0	0	0	0	0.02	0	0
Solyc00g156980	7.86	67.22	57.94	32.73	0.36	12.68	11.03	27.49	2.8	0.65	67.58	74.64
Solyc00g157080	98.03	0.49	0.05	0.04	0	0.05	0	0.02	0.4	0	0	0
Solyc00g157180	0.26	8.68	7.91	25.35	1.35	0.87	0	0	0.01	0	0	0.04
Solyc00g160780	1.1	1.68	1.37	0.27	0	2.69	8.5	15.21	0.44	0.63	14.98	15.37
Solyc00g163580	0.14	0	0	0	0	0	0	0	0	0	0	0
Solyc00g164580	0.07	0.07	0	0.19	0.45	0.1	0.03	0.08	0.04	0.06	0.08	0
Solyc00g164680	37.44	22.19	18.93	11.38	15.11	51.49	66.28	44.76	17.47	25.02	13.34	10.89
Solyc00g165080	0	0	0	0.05	0	0	0.23	0.5	0.02	0.02	0	0.07
Solyc00g165090	0	0	0	0	0	0	0	0	0	0	0	0
Solyc00g165190	0	0	0	0.34	0	0	0	0	0	0	0	0
Solyc00g166190	0	0	0	0	0	0	0	0	0	0	0	0
Solyc00g166490	0	0.04	0	0.03	0	0.03	0	0	0	0	0	0
Solyc00g166690	0	0.16	0.14	0.05	0.02	0	0	0	0.03	0.01	0	0
Solyc00g167290	0	0	0	0	0	0	0	0	0	0	0	0
Solyc00g167300	0	0	0	0	0	0	0	0	0	0	0	0
Solyc00g167800	0	0	0	0	0	0	0	0	0	0	0	0
Solyc00g168200	12.42	15	12.9	25.65	5.52	12.83	16.19	31.71	15.96	16.5	39.87	15.97
Solyc00g170200	8.31	2.99	0.56	0.06	0.18	90.07	40.94	51.36	16.77	1.22	17.61	12.53
Solyc00g170210	28.31	53.5	55.15	55.14	92.71	43.27	43.28	58.42	26.19	43.42	56.47	41.92
Solyc00g170510	0.05	3.15	1.59	8.66	0	0	0	0	0	0	0	0
Solyc00g171710	34.4	0.19	0.09	0	0	0.02	0	0	0.08	0	0	0
Solyc00g171810	8.37	15.73	10.07	23.42	11.25	14.13	13.38	12.75	2.43	12.67	9.98	6.47
Solyc00g172410	0	0.19	0.63	0.25	0.06	0	0	0	0	0	0.02	0
Solyc00g173430	0	0.05	0.09	0	0	0	0	0.07	0	0.02	0.18	0
Solyc00g174330	20.18	35.09	2.34	0.02	0.36	29.51	1.35	1.31	599.42	7.43	0.1	0.97
Solyc00g174340	48.88	80.07	7.42	0.05	0.95	58.33	5.49	3.72	1371.79	23.04	0.11	2.29
Solyc00g175240	0.49	0	0	0.25	0.02	0.17	0.11	0.26	0	0.05	0.02	0.05
Solyc00g178340	0	0.12	0.07	0	0	0.02	0.9	0.26	0.1	10.28	0	0
Solyc00g179240	2.28	1.93	0.98	0.25	0.22	1.61	1.94	1.82	54.17	7.2	10.38	56.52
Solyc00g179640	10.07	58.67	95.36	80.37	2.52	49.1	58.28	38.87	2.52	23.55	44.56	50.41
Solyc00g179840	0	0	0	0	0	0	0	0	0	0	0	0
Solyc00g180440	0.21	0.46	0.43	0.5	0.09	0.31	0.06	0.34	0.16	0.05	0.07	0
Solyc00g180840	0	0.46	0.11	0.3	0	0	0	0	0	0	0	0
Solyc00g181240	0	0	0	0.27	0	0	0	0	0	0.95	0	0
Solyc00g181250	0	0	0	0.11	0.01	0	0	0	0	0	0.03	0.04
Solyc00g183050	3.5	5.97	7.06	2.69	5.75	11.13	6.45	7.25	1.3	16.67	2.83	4.34
Solyc00g183550	0	0	0	0	0	0	0	0	0	0	0	0
Solyc00g184350	14.44	12.7	13.71	15.11	11.86	15.43	21.65	22.3	8.53	27.12	15.14	15.75
Solyc00g185750	0	0	0	0	0	0	0	0	0	0	0	0
Solyc00g185850	0	0	0	0	0	0	0	0	0	0	0	0
Solyc00g186050	0.11	0.09	0	0	0.06	0	0.04	0.06	0.03	0.18	0	0
Solyc00g187050	63.13	66.96	65.15	3.99	0.99	347.02	6.88	43.96	86.29	0.52	594.2	601.8
Solyc00g188250	0	0	0	0.05	0	0	0	0.03	0	0	0	0
Solyc00g188750	0	0	0	0	0	0	0	0	0	0	0	0
Solyc00g188850	0.21	0.53	0.2	0.44	0.03	0.12	0.67	0.98	0.07	0.01	0.94	1.45
Solyc00g192150	0	0.01	0	0.02	0	0	0	0	0	0	0	0
Solyc00g195350	0	0.74	1.58	0.17	1.76	0.07	0	0.04	0.02	0	0.6	0.22
Solyc00g195360	0.59	1	2.13	0.93	12.96	0.57	0.76	1.47	0.22	0.37	2.3	1.76
Solyc00g196060	70.83	74.77	91.7	62.41	40.88	81.41	125.55	133.03	21.38	66.97	76.18	76.37
Solyc00g196460	0.1	0	0	0.3	0.1	0.21	0.16	0.24	0.11	0.42	0	0
Solyc00g198360	0	0	0	0	0	0.05	0.04	0	0.01	0.02	0	0
Solyc00g199960	0	0	0	0	0	0	0	0	0	0	0	0
Solyc00g201060	0.35	0.17	0.24	0.4	0	0	0.38	0.18	0	0.06	0	0.18
Solyc00g201160	0.24	1.05	0.28	0.1	0.19	14.26	4.94	3.2	5.17	18.27	0.64	0.13
Solyc00g201460	0	0	0	0	0	0	0	0	0	0	0.01	0
Solyc00g201760	0	0	0	0	0	0	0	0	0	0	0	0
Solyc00g202560	0	0	0	0	0	0	0	0	0	0	0	0
Solyc00g203660	0.19	1.36	0.69	0.61	0.02	0.25	0.83	0.37	0.65	0.02	0.22	0.34
Solyc00g206460	103.69	36.44	56.58	28.51	24.74	84.94	109.08	105.63	10.39	46.79	53.69	51.19
Solyc00g207960	0.12	0.77	0.17	16.07	1.89	0.03	0	0.13	0	0	0.04	0.05
Solyc00g209460	0.93	1.18	1.22	1.94	2.12	0.23	0.85	3.41	0.16	0.87	4.57	2.12
Solyc00g209560	0.1	0.03	0	0.13	0.02	0.11	0.04	0	0	0.13	0.04	0
Solyc00g210860	0	0	0.14	0	0	0	0	0	0	0	0	0
Solyc00g212260	0.43	9.8	7.16	14.36	0.09	1.55	1.68	0.88	0.26	1.53	0.1	0.11
Solyc00g213960	0	0	0	0	0	0	0	0	0	0	0	0
Solyc00g215560	0	0	0.12	0.75	0.09	0	0	0	0	0	0	0
Solyc00g217560	0.3	0	0	0	0	1.26	0.08	0.04	0.31	0.36	0.1	0.29
Solyc00g217960	12.28	6.61	5.6	12.38	10.78	12.23	24.42	15.24	2.6	33.43	4.86	4.86
Solyc00g218560	0	0	0	0.09	0	0	0	0	0	0	0	0
Solyc00g220360	0	0	0	0	0	0	0	0	0	0.04	0	0
Solyc00g222060	0	0	0	0	0	0	0	0	0	0	0	0
Solyc00g222460	0.25	0.61	1.8	0.9	2.16	0.69	0.68	0.77	0.39	0.31	1.26	0.9
Solyc00g226760	0.45	36.46	29.5	45.14	0.05	2.32	0.05	0.04	0.01	0.01	0	0.09
Solyc00g227860	14.59	14.09	12.46	7.05	1.15	30.72	34.95	31.73	43.42	10.19	15.42	16.06
Solyc00g227960	0.48	31.07	25.13	34.09	0.03	1.71	0.03	0.01	0.02	0.01	0	0.03
Solyc00g228260	0	0	0	0	0	0	0	0	0	0	0	0
Solyc00g229260	0	0.35	0.36	1.24	0.2	0.12	0.03	0.04	0	0	0	0.04
Solyc00g230060	1.02	0.19	0.04	0.02	0.02	0	0.1	0.06	0.03	0.14	0.01	0
Solyc00g230070	14.75	74.65	20.64	29.76	1.62	21.28	23.93	6.93	29.49	1.24	9.69	15.07
Solyc00g230080	22.36	103.55	27.78	42.82	3.11	31.07	42.21	15.48	37.97	3.59	9.51	15.07
Solyc00g230280	0	0	0	0	0	0	0	0	0	0	0	0
Solyc00g231680	0.24	0.3	0.3	0.23	0.07	0	0	0	0	0	0.01	0.02
Solyc00g231780	2.22	12.07	2.11	2.04	0.64	5.83	3.88	4.45	4.61	2.48	2.08	2.98
Solyc00g233480	0.21	4.77	0.6	0	0.12	85.06	37.55	20.87	1.47	72.99	0.26	1.19
Solyc00g237680	0	0.9	0.73	7.58	0	0.8	0.72	0.52	0.04	0.19	0.07	0.25
Solyc00g240580	0	0	0	0	0	0	0	0	0	0	0	0
Solyc00g244280	0	0	0	0	0	0	0.09	0	0	0.05	0	0
Solyc00g244290	3.55	4.27	5.14	8.84	3.31	4.41	5.57	5.95	1.97	5.33	4.79	4.35
Solyc00g244300	5.27	7.08	8.44	12.97	6.93	5.42	5.92	5.41	2.14	4.56	6.75	6.01
Solyc00g245200	1.03	1.6	0.88	0.94	0.05	0.46	4.08	1.31	1.43	0.17	0.37	0.54
Solyc00g246800	0	0	0	0	0	0	0	0	0	0	0	0
Solyc00g247300	0.69	1.28	0.67	2.69	0.21	0.81	4.42	0.13	0.57	85.86	0	0.01
Solyc00g249200	0.2	0.03	0	0	0	0	0.04	0	0	0	0.18	0.27
Solyc00g249900	5.31	12.9	13.13	9.08	3.74	8.81	10.07	9.16	4.42	7.28	9.17	9.99
Solyc00g249910	8.06	24.16	21.58	14.85	5.07	15.59	16.48	14.15	6.46	12	14.86	15.91
Solyc00g254110	0	0	0	0	0	0	0	0	0	0	0.03	0
Solyc00g254910	10.46	16.7	14.04	24.92	1.35	12.36	30.65	13.42	3.26	24.38	0.61	1.6
Solyc00g255510	0	0	0	0.02	0	0	0	0	0	0	0.05	0
Solyc00g256710	29.65	58.28	61.78	32.76	10.41	25.06	63.37	33.15	13.39	53.02	40.77	27.02
Solyc00g257110	2122.28	8.14	1.24	0.01	0.03	0.52	0.02	0.08	6.22	0.52	0.08	0.32
Solyc00g263210	0	0	0	0	0	0	0	0	0	0	0	0
Solyc00g265110	2.15	3.85	4.35	4.38	0.58	2.05	2.65	2.03	2.9	0.88	3.65	3.78
Solyc00g265510	0	0	0	5.5	0	0	0	0	0	0	0	0
Solyc00g266110	0	1.26	0.78	2.32	0	0.16	0	0.04	0	0	0	0
Solyc00g268310	0	0	0	0	0	0	0	0	0	0	0	0
Solyc00g269810	0.86	1.16	1.14	2.27	12.13	0.45	0.61	1.76	0.44	1.04	2.16	1.62
Solyc00g270510	0	0.07	0	2.35	0	0	0	0	0	0	0	0
Solyc00g272810	3.97	20.19	5.09	0.15	3.79	769.98	301.87	221.24	7.7	12.42	5.75	17.32
Solyc00g273110	4.87	4.09	4.52	17.04	5.93	1.82	6.14	5.8	10.02	5.65	7.74	4.84
Solyc00g275310	1.6	1.22	1.01	2.03	8.72	0.6	0.56	1.58	0.46	1.07	2.53	1.61
Solyc00g277510	116.98	1039.61	215.6	391.39	20.04	149.46	449.06	81.02	161.54	23.86	64.59	90.2
Solyc00g278110	0.4	0.15	0	0.14	3.86	1.64	0.23	0.32	0	0.13	0.99	0.65
Solyc00g280110	1.75	6.19	0.92	0.94	0.16	0.45	0.41	0.19	130.75	0	2.81	23.06
Solyc00g281110	0.11	0.11	0	0.19	0.1	0	0	0	0	0.26	0.03	0.15
Solyc00g282510	0.49	1.35	0.78	0.71	0.77	5.65	13.03	11.5	2.42	6.87	2.22	1.03
Solyc00g283010	0	0.18	0.23	0	0	0	0.25	0.09	0.01	1.02	0.05	0
Solyc00g283110	0	0	0	0	0	0.09	0	0.08	0	0	0	0.14
Solyc00g284510	0	0	0	0	0	0	0	0	0	0	0	0
Solyc00g286010	0	0	0	0	0	0	0	0	0	0	0	0
Solyc00g286020	0	0	0	0	0	0	0	0	0	0	0	0
Solyc00g286030	0	0	0	0	0	0	0	0	0	0	0	0
Solyc00g287330	0	0	0	0	0	0	0.04	0.02	0	0	0	0
Solyc00g289230	3.18	1.69	0.72	2.07	0.26	5.5	2.99	1.83	8.7	20.15	0.86	0.82
Solyc00g294230	0	0.27	0.14	0.03	0.04	2.52	1.48	1.83	3.23	0.01	1.91	1.11
Solyc00g294630	0	0	0	0	0	0	0	0	0	0	0	0
Solyc00g297330	0	0	0	0	0	0	0	0	0	0	0.03	0
Solyc00g300430	0	0	0	0	0	0	0	0	0	0	0	0
Solyc00g300730	0	0	0	0	0	0	0	0	0	0	0	0
Solyc00g303630	0	0	0	0	0	0	0	0	0	0	0	0
Solyc00g304030	0	0	0	0	0	0	0	0	0	0	0	0
Solyc00g304630	0.17	0.35	0.11	0.16	0.02	0.04	0	0	0	0	0	0
Solyc00g306730	0	0	0	0	0	0	0	0	0.01	0	0	0
Solyc00g306830	0	0	0	0	0	0	0	0	0	0	0	0
Solyc00g308530	0	0	0	0	0	0	0	0	0	0	0	0
Solyc00g308930	0	0	0.08	0.18	0	0	0	0	0	0	0	0
Solyc00g309530	0	0	0	0.33	0.37	0	0.13	0.26	0.09	0.14	0	0
Solyc00g311230	0.46	1.14	0.65	0.58	0.04	0.45	0.47	0.97	0.22	0.23	1.25	0.69
Solyc00g313030	0	0	0	0	0.06	0.2	0.13	0	0	0.04	0	0
Solyc00g313530	0	0	0	0	0	0	0	0	0	0	0	0
Solyc00g313930	0	0	0	0	0	0	0	0	0	0	0	0
Solyc00g316030	0.23	0.28	0.18	0.09	0.05	0	0	0.01	0.02	0.01	0	0
Solyc00g316530	0	0	0	0	0.06	0	0	0	0	0.06	0.15	0
Solyc00g316730	0.48	0.19	0.15	0.13	0.05	0	0	0	0	0	0.03	0
Solyc00g318030	0	0	0	0	0	0	0	0	0	0	0	0
Solyc00g318130	0.11	9.27	5.7	9.74	0.24	0.55	0.03	0	0	0	0	0
Solyc00g318830	1.31	6.84	4.77	19.7	5.99	0.21	0.04	1.01	0.03	0	6.91	1.43
Solyc00g320430	0	0.13	0	0	0	0	0	0	0	0	0.21	0
Solyc00g322630	0	1.49	0.78	3.4	0	0.16	0	0.04	0	0	0	0
Solyc00g322830	0	0	0	0	0	0	0	0	0	0	0	0
Solyc00g323130	0.39	5.61	1	0.02	0.62	36.68	234.29	87.89	6.21	361.32	0.49	2.17
Solyc00g324530	0	0.21	0.07	0.05	0.02	0.09	0.19	0.32	0.02	0.04	0.34	0.13
Solyc01g005000	15.65	177.73	208.44	82.08	1.92	16.46	5.97	8.92	9.73	2.74	6.21	9.28
Solyc01g005010	1.56	4	3.11	4.6	0.46	6.68	6.97	8.7	12.67	4.03	8.21	9.87
Solyc01g005020	15.75	19.11	21.84	16.07	9.95	18.17	25.7	25.3	14.26	28.38	18.96	14.78
Solyc01g005030	5.05	9.74	9.99	16.86	8.69	6.99	10.65	9.17	7.04	14.72	7.04	4.61
Solyc01g005040	0.03	0.31	0	0.18	0	4.43	3.22	2.44	1.8	0.53	0.14	0.39
Solyc01g005050	57.36	0.27	0.05	0	0	0.07	0	0.02	0.09	0.01	0	0
Solyc01g005060	3.15	5.11	5.43	3.14	0.89	4.79	8.21	9.89	0.89	6.06	4.48	6.91
Solyc01g005070	30.21	0.67	0.74	0.07	0	0.05	0.04	0	0.09	0	0.02	0.09
Solyc01g005080	56.83	6.56	5.42	4.43	4.01	10.68	28.06	22.14	13.75	39.17	26.3	21.26
Solyc01g005090	0.05	0.31	0	0	0.12	0.2	1.14	0.03	0.07	28.58	0	0
Solyc01g005100	12.1	6.68	6.69	8.13	6.07	9.56	16.12	16.89	4.49	13.53	13.93	9.02
Solyc01g005110	27.9	16.39	15.78	21.3	7.71	16.89	18.37	17.71	8.38	20.06	17.32	16.85
Solyc01g005120	337.67	27.76	27.44	14.91	29.4	8.88	18.34	22.28	25.55	30.83	20.71	21.71
Solyc01g005130	3.38	4.17	3.13	5.56	9.68	19.76	34.94	23.76	8.77	30.11	1.98	7.85
Solyc01g005140	0.4	1.51	0.07	0.58	13.22	0.24	12.32	0.45	0.81	165.81	0.06	0.06
Solyc01g005150	0.54	0.47	0.2	0.18	0.03	1.78	11.57	6.08	0.41	5.66	0.64	1.27
Solyc01g005160	0.06	0.15	0.06	0	0	1.88	1.24	0.54	1.24	1.76	0.01	0.11
Solyc01g005170	0.45	0.42	0.26	0.67	1	0.48	0.95	1.61	0.23	1.85	1.07	0.61
Solyc01g005180	0	11.48	9.7	70.85	0.18	0.62	0.21	0.08	0	0.06	0	0.08
Solyc01g005190	0.02	0.13	0	0.31	0.33	0.3	0.27	0.89	0.07	0.46	0.16	0.16
Solyc01g005200	0	0.03	0.15	0.18	0.18	0.19	0.08	0.08	0.03	0.07	0.03	0.03
Solyc01g005210	9.2	12.16	10.84	14.37	40.98	22.71	42.81	42.22	11.9	51.73	22.82	11.41
Solyc01g005220	3.69	1.68	1.05	0.78	1.23	9.69	2.9	1.51	1.96	7.19	0.2	0.19
Solyc01g005230	0.34	0.74	1.23	0.05	0	8.58	3.36	1.92	0.52	3.03	1.03	0.7
Solyc01g005240	35.31	71.48	73.26	44.11	34.42	41.91	33	39.52	63.55	25.13	28.15	30.43
Solyc01g005250	18.12	39.81	42.32	21.21	23.87	18.24	19.15	29.04	20.94	18.4	31.17	47.8
Solyc01g005260	4.03	9.19	9.15	4.27	3.17	13.95	13.55	13.28	7.13	5.37	12.7	12.2
Solyc01g005270	8.76	15.45	10.3	12.31	9.94	24.77	24.45	27.63	17.25	26.26	16.48	21.58
Solyc01g005280	13.16	13.1	13.43	5.76	2.43	6.44	13.25	12.34	2.14	1.29	9.82	8.01
Solyc01g005290	4.77	4.88	5.66	2.59	13.03	7.51	26.87	16.76	2.75	5.26	8.11	6.93
Solyc01g005300	0.9	4	2.74	4.1	10.58	46.02	40.08	49.6	1.22	59.37	4.81	2.25
Solyc01g005310	3.98	0.03	0.01	0.03	0	0	0.01	0	0.01	0.12	0	0.01
Solyc01g005320	0.03	1.05	0.68	0.35	0	0.24	0.65	0.19	0.62	4.21	0.27	1.93
Solyc01g005330	18.97	55.41	53.7	34.04	10.57	33.13	49	61.41	29.86	22.33	75.69	62.61
Solyc01g005340	4.25	9.57	8.19	12.67	11.75	15.06	16.77	10.23	6.8	19.52	5.18	3
Solyc01g005350	2.02	1.52	0.9	0.09	0.05	1.12	0.6	1.25	0.31	0.31	7.06	4.7
Solyc01g005360	0.54	0.04	0	0	0	0	0.03	0.24	0.02	0	0.94	0.55
Solyc01g005370	5.37	3.03	3.21	6.81	18.66	0.89	2.39	0.68	0.59	2.41	0.81	0.94
Solyc01g005380	2.58	7.88	9.41	5.91	14.82	10.25	8.1	13.6	5.1	5.24	10.63	10.7
Solyc01g005390	1.64	0.78	0.32	1.79	0.35	2.36	0.64	0.59	0.29	6.28	0.41	0.84
Solyc01g005400	8.91	11.74	8.01	18.48	8.14	7.48	7.71	4.83	5.03	13.68	6.06	8.49
Solyc01g005410	1.81	9.05	2.87	1.2	1.07	360.89	127.54	91.13	9.59	45.18	0.58	0.75
Solyc01g005420	3.27	22.77	16.82	6.97	0.03	9.97	0.19	0.67	65.58	0.97	3.03	8.29
Solyc01g005430	39.39	5.02	4.13	5.8	5.73	12.45	9.88	6.81	8.86	17.4	3.42	4.26
Solyc01g005440	163.45	314.13	384.92	165.21	29.48	318.67	122.34	193.95	183.59	112.44	134.72	190.72
Solyc01g005450	1.85	5.32	2.82	6.05	2.58	5.39	2.48	2.85	5.1	0.27	2.26	3.01
Solyc01g005460	3.7	6.27	6.51	3.37	0.32	2.8	5.18	10.45	4.03	5.45	15.99	10.52
Solyc01g005470	6.56	5.18	1.46	0.15	0.42	89.51	30.24	17.19	36.88	38.41	9.17	8.58
Solyc01g005480	2.91	7.44	8.27	9.72	3.6	7.14	6.99	9.96	5.59	5.4	12.01	9.27
Solyc01g005490	12.92	22.96	22.53	23.48	27.48	29.84	29.56	19.54	18.28	38.48	14.13	12.67
Solyc01g005500	0	0.24	0	0.02	0.01	1.25	4.54	0.3	0.08	22.11	0.02	0
Solyc01g005510	2718.9	12.06	1.66	0.06	0.01	0.63	0.03	0.12	5.73	0.38	0.07	0.42
Solyc01g005520	58.57	59.59	49.74	27.62	46.37	115.25	41.08	44.63	317.79	4.58	52.96	114.01
Solyc01g005530	6.79	7.15	9.48	8.04	1.88	8.79	12.96	13.99	5.8	6.27	13.11	10.45
Solyc01g005540	11.54	12.66	14.43	8.18	8.52	12.25	14.23	18.94	15.49	5.83	18.63	35.78
Solyc01g005550	34.34	65.08	50.98	32.08	6.67	54.99	131.77	150.38	54.21	124.58	167.51	130.64
Solyc01g005560	141.68	75.45	58.81	91.67	332.14	280.81	221.01	159.85	144.24	328.71	77.84	93.69
Solyc01g005570	11.18	20.59	19.12	46.98	7.54	23.57	27.73	28.52	20.08	33.91	36.38	32.83
Solyc01g005580	23.21	29.02	22.4	37.59	33.18	30.94	32.76	26.82	32.6	43.95	31.16	37.33
Solyc01g005590	154.3	78.3	66.75	99.92	1.48	18.57	35.38	15.65	82.75	26.65	19.82	24.37
Solyc01g005600	72.53	35.15	33.77	58.95	53.9	43.87	53.09	40.9	31.26	67.43	31.85	27.66
Solyc01g005610	0.14	0	0	0.02	0.04	0	0	0	0	0	0	0
Solyc01g005620	96.03	184.91	193.97	148.21	116.43	160.45	106.32	165.56	298.93	88.83	132.95	205.41
Solyc01g005630	0	0.13	0	0	0	0	0	0	0	1.9	0	0
Solyc01g005640	10.4	14.42	13.5	17.84	34.1	14.95	25.83	19.93	7.06	48.38	13.82	10.43
Solyc01g005650	0.03	0.01	0.04	0.03	0.05	0	0	0	0	0	0	0.01
Solyc01g005660	1	5.95	3.5	33.67	6.18	0.27	0	0.03	0	0	0.07	0.02
Solyc01g005670	4.23	5.96	5.01	6.6	5.32	5.64	6.59	6.89	4.24	7.69	6.01	4.07
Solyc01g005680	0.65	1.27	0.29	0.02	0.02	16.68	48.97	8.75	5.66	33.48	0.19	1.43
Solyc01g005690	15.17	64.72	56.12	73.12	15.51	25.87	53.36	28.07	22.5	28.41	24.03	26.14
Solyc01g005700	4.22	7.46	6.51	9.4	4.78	5.35	7.07	8.51	4.99	5.61	8.84	6.46
Solyc01g005710	3.3	0.18	0.35	0.19	0	2.14	0.03	0.25	3.22	0.02	0.1	1.84
Solyc01g005720	10.37	4.15	2.52	4.14	0.46	8.18	2.61	2.55	26.09	0.2	0.5	4.44
Solyc01g005730	31.37	16.39	8.29	13.79	3.79	15.94	9.47	5.99	67.71	0.27	1.05	7.08
Solyc01g005740	0.09	0.43	0	0.29	0.06	0.16	0	0.32	0.26	0.4	0.28	0.12
Solyc01g005750	2.83	5.38	1.57	0.76	0.07	0.32	0	0.1	122.83	0	3.07	5.34
Solyc01g005760	8.99	3.97	1.29	2.8	0.83	11.57	9.17	9.38	26.05	0.99	0.51	1.79
Solyc01g005770	0	0.08	0.19	0.31	0	0	0	0	0.04	0.11	0.28	0.38
Solyc01g005780	14.27	5.94	2.78	3.33	0.28	6.75	6.58	3.7	17.67	0.24	0.65	4.38
Solyc01g005790	1.43	1.93	2.8	2.05	1.17	1.78	1.76	3.49	1	2.1	4.32	3.71
Solyc01g005800	1.65	0.94	0.83	0.31	0.21	2.03	3.12	4.34	0.25	6.04	1.02	1.05
Solyc01g005810	18.67	30.54	27.93	31.95	38.24	25.67	28.1	42.14	16.28	26.94	58.69	60.11
Solyc01g005820	155.2	160.82	138.66	153.94	105.15	177.59	204.96	246.74	93.33	204.81	299.97	310.6
Solyc01g005830	13.06	42.63	48.64	21.85	7.18	17.28	31.21	38.12	13.73	13.59	91.51	92.02
Solyc01g005840	13.33	14.47	13.85	11.75	22.06	18.37	17.27	16.03	17.48	17.32	14.91	15.33
Solyc01g005850	0.83	1.17	0.87	0.68	0.59	0.57	1.16	1.63	0.37	37.21	2.99	1.95
Solyc01g005860	0	0	0	0	0	0	0.06	0	0.02	0.35	0	0
Solyc01g005870	17.82	3.1	1.03	1.68	0.41	8.27	3.59	2.75	29.47	0.23	0.39	3.62
Solyc01g005880	0.39	0.21	0.03	0.02	0.01	0.1	0.07	0.13	1.36	3.74	0.21	0.11
Solyc01g005890	0.12	0.09	0	0	0	0.06	0	0.13	0.19	0.64	0.07	0
Solyc01g005900	6.93	9.69	7.54	8.24	7.19	14.46	15.79	11.79	5.2	20.78	13	11.29
Solyc01g005910	7.92	11.13	9.25	10.54	11.3	24.24	11.8	11.99	19.91	14.57	10.63	12.3
Solyc01g005920	0.74	1.07	0.61	2.32	0.45	10.16	7.69	6.05	2.25	15.67	0.71	0.77
Solyc01g005930	4.97	7.18	5.76	10.48	29.38	15.87	4.88	4.95	14.71	10.45	4.17	3.89
Solyc01g005940	0	0	0	0	0	0	0	0	0	0	0	0
Solyc01g005950	50.54	49.3	48.79	48.07	29.94	31.56	42.85	35.77	29.57	38.52	37.96	35.43
Solyc01g005960	42.8	20.24	22.02	31.9	20.96	20.42	22.39	34.13	15.96	23.85	31.41	27.57
Solyc01g005970	3.69	4.59	3.91	4.84	2.07	5.1	8.37	6.99	2.51	7.76	7.12	5.45
Solyc01g005980	5.21	7.96	6.78	3.53	1.07	10	9.72	11.88	9.56	9.11	18.29	16.15
Solyc01g005990	34.82	23.83	24.19	10.69	0.77	132.36	123.04	109.37	55.23	4.32	90.42	106.36
Solyc01g006000	10	14.41	15.67	21.66	15.37	7.41	13.57	14.55	4.92	16.48	15.51	10.8
Solyc01g006010	8.16	14.84	14.08	9.39	9.05	11.43	11.23	16.77	3.47	11.31	17.84	13.34
Solyc01g006020	7.35	25.08	18.38	22.94	29.21	113.23	65.71	82.7	16.47	32.76	47.41	28.17
Solyc01g006030	12.44	14.47	14.29	36.79	15.8	13.57	13.97	16.96	8.62	18.81	19.9	15.53
Solyc01g006040	9.34	10.19	9.89	18.21	7.31	9.08	9.78	12.42	5.86	12.39	14.57	12.06
Solyc01g006050	19.92	0.22	0.05	0.27	0.52	0.03	0.03	0.06	0.19	12.52	0.21	0.05
Solyc01g006060	0.43	0.95	0.8	0	0	0.68	10.54	1.29	0.67	11.83	0	0.59
Solyc01g006070	0.36	0.13	0.03	0	0	0.04	0.31	0.04	0.24	0.62	0.02	0.36
Solyc01g006080	0.05	1.86	1.37	3.97	0	0.09	0.02	0	0	0.01	0.14	0.12
Solyc01g006090	3.07	8.26	4.94	4.64	3.12	6.27	8.61	15.4	2.23	7.18	14.44	17.62
Solyc01g006100	3.19	6.06	6.63	2.39	0.36	1.06	6.79	17.85	0.92	3.13	57.5	48.54
Solyc01g006110	39.72	41.82	38.41	44.96	47.7	55.92	54.45	56.45	18.95	64.45	49.57	41.52
Solyc01g006120	63.24	57.18	57.4	95.41	58.41	51.29	61.45	62.95	43.68	83.32	59.15	42.05
Solyc01g006130	27.76	39.41	40.65	31.22	31.1	41.98	23.13	26.75	67.53	13.37	31.73	55.61
Solyc01g006140	1.02	1.46	1.63	0.61	0.36	0.52	1.11	3.39	0.91	0.25	6.63	5.28
Solyc01g006150	11.8	16.35	18.04	12.59	16.83	15.47	11.86	16.56	25.52	13.8	20.42	9.27
Solyc01g006160	99.74	213.77	252.69	151.14	103.87	136.11	142.3	229.19	136.83	122.33	397.87	571.18
Solyc01g006170	7.6	18	14.64	13.4	11.3	13.27	19.69	32.84	7.25	16.93	41.01	51.03
Solyc01g006180	2.4	6.09	5.6	4.86	2.32	3.38	5	8.92	1.01	6.1	8.63	6.42
Solyc01g006190	59.31	41.2	43.76	50.87	62.21	81.61	85.76	87.27	62.32	100.51	86.38	74.11
Solyc01g006200	4.55	5.47	4.05	5.83	6.54	7.48	7.76	7.65	4.26	9.45	4.25	5.58
Solyc01g006210	1.15	4.73	4.97	3.89	1.45	0.96	2.68	6.86	0.96	1.56	12.66	11.39
Solyc01g006220	2.35	5.39	5.74	5.48	1.19	1.62	3.51	5.61	1.21	2.27	10.3	9.44
Solyc01g006230	19.28	15.76	16	23.67	55.01	31.85	32.11	26.55	16.08	51.32	19.12	18.89
Solyc01g006240	1.39	1.68	1.12	0.78	0.1	1.68	10.87	6.19	1.33	6.49	3.44	4.02
Solyc01g006250	1.31	3.29	5.8	34.12	8.75	3.9	3.5	3.91	2.91	5.29	5.32	5.33
Solyc01g006260	4.04	6.79	6.48	6.22	3.57	7.55	6.58	9.38	4.61	6.18	10.42	10.6
Solyc01g006270	0	0	0	0	0	0	0	0	0	0	0	0
Solyc01g006280	34.79	40.65	40.43	27.42	85.72	42.38	66.17	52.44	61.93	36.23	34.15	48.6
Solyc01g006290	2.04	8.19	3.33	18.89	57.24	4.93	525.82	9.79	77.51	1.7	3.17	6.89
Solyc01g006300	15.24	12.7	1.37	0.19	0.07	31.44	170.94	3.55	236.39	24.45	1.37	12.98
Solyc01g006310	0	0.1	0	0	0	0.03	0	0	0.02	5.81	0	0
Solyc01g006320	4.49	4.8	4.16	0.45	0.36	18.11	30.53	46.74	13.38	1.58	51.81	54.54
Solyc01g006330	2.67	6.86	4.09	1.5	0.22	20.72	5.57	7.46	74.89	0.13	9.52	21.87
Solyc01g006340	8.88	6.43	7.59	8.84	6.44	6.06	7.31	8.28	4.18	9.52	9.1	6.1
Solyc01g006350	29.25	37.66	37.35	36.72	24.24	36.08	44.72	49.82	18.37	50.49	44.3	37.63
Solyc01g006360	22.53	25.33	28.06	10.97	5.54	22.78	34.14	34.27	12.89	35.04	33.04	27.24
Solyc01g006370	21.66	83.72	89.26	42.2	4.36	13.13	31.32	58.32	3.94	20.29	83.8	73.87
Solyc01g006380	0.52	2.36	2.79	1.37	0.21	0.61	0.48	0.05	1.25	18.03	0.14	0.54
Solyc01g006390	3.11	2.28	1.93	0.04	0	0.32	9.48	4.99	0.83	0.02	91.62	21.86
Solyc01g006400	404.81	118.4	142.99	2.95	2.12	129.85	132.02	296.53	346.78	44.77	1819.94	2286.23
Solyc01g006410	0.18	0.21	0.07	0.06	0	0	0	0.1	0.04	0.05	0.22	0.28
Solyc01g006420	0	0	0	0	0	0	0	0	0	0	0	0
Solyc01g006430	952.43	336.89	370.58	484.34	79.65	249.6	219.74	276.22	108.13	355.72	262.45	188.77
Solyc01g006440	0.08	0	0	0	0	0	0	0.02	0	0	0.13	0.12
Solyc01g006450	22.25	62.96	76.53	38.9	61.59	13.01	20.1	37.37	14.67	2.9	90.27	145.46
Solyc01g006460	0.06	0	0.03	0.02	0.01	0.01	0	0.04	0	0.08	0	0
Solyc01g006470	0.04	0.74	0.4	1.2	0	0.04	0	0	0	0	0	0
Solyc01g006480	6.45	9.58	10.02	9.36	10.51	7.57	9.04	9.81	6.27	11.25	13.42	13.71
Solyc01g006490	3.95	6.3	6.74	8.9	10.64	7.28	7.91	7.48	5.24	11.47	4.81	3.77
Solyc01g006500	3.69	2.43	2.89	3.58	2.93	3.78	3.34	4.49	4.73	3.52	6.19	4.93
Solyc01g006510	32.47	30.36	25.71	30.84	33.72	61.65	42.34	30.85	87.33	45.87	22.75	20.58
Solyc01g006520	1.08	2.4	1.68	1.2	0.23	4.91	1.75	1.91	15.49	2.06	1.46	1.36
Solyc01g006530	0.01	0.03	0	0	0	0.03	0.02	0	0.03	3.54	0	0
Solyc01g006540	29.53	64.08	57.38	143.91	973.07	4.07	1.24	6.81	58.58	0.13	15.46	21.87
Solyc01g006550	2.85	3.54	1.45	4.08	1.21	3.05	4.23	2.12	25.44	0.19	0.1	0.46
Solyc01g006560	19.82	23.67	9.78	10.05	12.39	1.48	0.24	0.42	296.33	0	9.82	28.75
Solyc01g006570	0	0	0	0.13	0.68	0	0	0	0	0	0	0.13
Solyc01g006580	0	0.11	0.08	5.13	0.1	0.18	1.16	0.48	0.06	9.38	0.03	0.04
Solyc01g006590	0.07	0.04	0	0	0.01	0.18	0.05	0.04	0.37	0.13	0.01	0
Solyc01g006600	0	0	0.01	0.02	0.05	0	0	0	0	0	0	0
Solyc01g006610	0	1.18	0.62	116.74	3.01	0.12	0.23	0.2	0.04	3.61	0.13	0.02
Solyc01g006620	0.02	0.06	0.04	0	0.01	0.01	0.02	0.01	0.04	3.08	0	0
Solyc01g006630	9.44	18.18	20.07	18.2	6.71	11.08	15.77	17.66	7.17	13.99	22.39	21.43
Solyc01g006640	0	0	0	0	0	0	0	0	0	0	0	0
Solyc01g006650	2.97	1.7	1.38	1.17	1.13	4.07	1.67	1.55	1.48	2.88	3.8	8.45
Solyc01g006660	3.99	2.33	1.8	0.26	0.01	18.57	12.18	10.49	15.1	4.46	4.6	19.92
Solyc01g006670	1.52	3.72	2.97	4.59	9.38	7.72	7.61	4.45	1.85	13.03	1.53	0.76
Solyc01g006680	2.41	3.66	3.19	5.36	12.64	15.14	13.48	17.81	0.35	14.17	8.7	4.82
Solyc01g006690	7.93	4.87	6.43	2.95	0.45	23.75	19.27	25.93	11.23	14.62	19.34	16.93
Solyc01g006700	10.41	19.48	20.49	16.82	11.11	7.08	13.06	19.37	6.75	14.39	33.03	31.9
Solyc01g006710	5.67	6.74	7.51	7.7	7.86	5.46	8.46	9.61	3.86	13.9	10.65	8.78
Solyc01g006720	32.28	10.72	8.09	3.26	1.33	112.11	110.98	56.8	83.2	21.2	11.29	22.08
Solyc01g006730	54.16	1.07	0.4	0.79	0.05	0.1	0.01	0.04	0.47	0.01	0.22	0.17
Solyc01g006740	3.95	6.65	6.44	6.37	3.15	4.61	9.42	8.13	5.32	8.3	12.09	5.85
Solyc01g006750	0	0	0	0	0	0	0	0	0	0	0	0
Solyc01g006760	69	0.16	0.2	0.03	0	0.02	0	0	0.23	0.12	0	0
Solyc01g006770	0.23	10.35	6.23	17.62	0.02	0.61	0	0	0	0	0.02	0
Solyc01g006780	0.69	2.15	2.6	1.33	0.05	0.62	0.97	1.3	0.49	0.7	3.67	0.97
Solyc01g006790	93.09	8.52	9.14	4.61	0.4	6.06	23.81	3.69	20.99	11.82	6.6	2.16
Solyc01g006800	57.19	56.74	58.64	63.34	50.43	58.08	66.09	70.59	29.43	72.04	74.64	68.35
Solyc01g006810	36.44	33.96	42.81	14.94	5.09	14.32	27.4	23.67	9.6	8.57	24.61	23.96
Solyc01g006820	0	0.03	0	0.09	0.24	0.03	0	0.04	0	0	0	0
Solyc01g006830	22.96	57.05	56.44	28.83	27	49.13	51.97	47.18	28.97	30.71	38.1	29.2
Solyc01g006840	0.04	0.05	0.02	0.03	0	0.18	0.06	0.02	0.03	2.51	0.01	0
Solyc01g006850	0.37	0.79	0.51	0.6	0.32	0.67	0.72	0.99	0.18	0.98	1.23	1.1
Solyc01g006860	6.22	5.54	6.82	7.59	7.21	3.71	4.84	6.26	2.29	3.98	9.43	6.74
Solyc01g006870	20.56	31.64	37.58	20.87	16.14	12.76	12.43	10.08	13.59	18.94	11.05	12.27
Solyc01g006880	6.26	7.28	8.09	8.43	5.51	8.03	8.27	10.67	4.82	9.71	8.36	5.35
Solyc01g006890	8.08	13.19	12.64	26.41	1.88	12.06	9.16	14.32	8.08	21.23	20	14.07
Solyc01g006900	215.03	475.94	559.19	290.21	253.13	244.26	461.6	354.22	269.66	264.52	512.37	418.9
Solyc01g006910	0.27	0.25	0.13	0	0	1.07	0.26	0.08	2.02	2.87	0.22	0.25
Solyc01g006920	0.44	0.41	0.35	0.25	0.26	0.53	0.64	1.17	0.12	0.85	1.27	1.22
Solyc01g006930	1.93	5.09	4.5	3.76	1.1	4.93	18.25	9.15	7.38	54.31	6.86	3.6
Solyc01g006940	16.36	39.68	38.97	17.52	8.66	36.73	19.67	27.47	64.62	3.77	35.75	64.79
Solyc01g006950	0.35	3.69	0.55	0.23	0.11	63.72	20.09	6.61	5.98	57.11	0.18	0.8
Solyc01g006960	9.88	16.64	16.84	17.48	13.04	14.62	16.62	17.67	7.58	19.21	12.96	11.75
Solyc01g006970	7.13	12.45	12.22	18.35	12.85	9.81	10.42	15.02	6.89	11.01	16.03	13.35
Solyc01g006980	18.88	57.15	65.8	44.79	30.75	28.39	30.19	34	26.5	13.51	43.16	55.35
Solyc01g006990	7.38	11.48	10.86	13.23	12.4	11.65	10.86	9.56	7.5	14.71	8.85	6.1
Solyc01g007000	0.01	0.23	0	0	0.02	5.83	3.27	1.93	0.78	8.7	0.1	0.08
Solyc01g007010	0.07	0.26	0.08	0	0.02	7.27	3.46	1.73	0.77	10.33	0.04	0.14
Solyc01g007020	0.08	0.56	0.11	0.05	0.02	18.02	10.45	3.72	1.44	10.48	0.11	0.15
Solyc01g007030	0.1	0.68	0.28	0	0.01	15.8	7.17	4.46	1.74	27.13	0.17	0.21
Solyc01g007040	0.15	0.67	0.24	0	0.01	17.23	7.76	4.66	1.6	29.55	0.18	0.25
Solyc01g007050	0.03	0.35	0.03	0	0	4.92	1.09	0.8	0.59	0.35	0.01	0.04
Solyc01g007060	3.68	4.23	4.43	5.95	6.93	10.23	10.33	15.23	5.39	9.95	13.98	10.37
Solyc01g007070	86.97	98.38	103.79	102.77	142.02	53.16	91.55	45.7	18.91	96.85	12.89	12.55
Solyc01g007080	0.09	0	0	0	0	0.35	0.12	0.18	0	0	0.38	0.39
Solyc01g007090	0.01	0	0	0	0	0.07	0.46	0.4	0	0	0.08	0.27
Solyc01g007100	20.91	14.39	13.2	8.66	11.17	49.45	36.57	39.32	43.82	21.34	28.05	27.34
Solyc01g007110	107.83	35.21	36.4	44.92	52.18	72.32	72.92	71.17	23.5	61.15	34.49	29.55
Solyc01g007120	7.45	11.73	11.5	12.58	14.93	12.68	16.77	18.19	11.46	18.97	17.76	18.31
Solyc01g007130	3.84	4.11	3.93	4.07	3.42	4.39	22.41	22.07	8.61	6.37	14.68	13.72
Solyc01g007140	1.58	4.57	3.41	3.58	3.09	3.47	5.32	7.83	1.35	5.72	7.56	8.16
Solyc01g007150	36.09	69.34	72.11	45.22	31.73	36.94	44.4	48.42	24.78	36.11	53.95	54.45
Solyc01g007160	0.37	2.24	1.79	0.79	0.09	0.19	0.87	2.29	0.44	0.2	6.44	5
Solyc01g007170	0.35	1.38	1.8	2.52	0.18	0.26	1.69	3.37	0.36	0.89	7.77	7.05
Solyc01g007180	5.39	3.2	3.14	7.76	7.56	4.15	4.25	5.93	1.99	8	5.9	5.37
Solyc01g007190	2.64	2.75	2.13	10.78	3.13	8.76	8.68	5.85	4.5	14.19	2.25	1.13
Solyc01g007200	4.3	14.73	11.23	30.32	5.02	1.09	0.42	10.99	0.09	0.14	57.86	13
Solyc01g007210	313.83	1.5	0.26	0.42	0.08	0.25	0	0	0.7	0.45	0	0
Solyc01g007220	303.77	138.04	106.05	257.81	169.39	116.08	80.41	18.67	42.06	210.57	1.98	4.93
Solyc01g007230	10.56	18.92	15.96	17.45	13.91	16.22	15.74	18.74	7.63	13.73	19.82	17.91
Solyc01g007240	96.07	0.34	0	0.03	0	0	0	0	0.35	0	0	0
Solyc01g007250	11.66	16.9	13.97	18.82	17.61	15.54	19.78	28.34	7.94	23.78	28.65	30.49
Solyc01g007260	1.19	1.08	0.62	0.48	0.31	3.61	6.6	5.78	0.67	29.52	1.69	2.04
Solyc01g007270	0	0	0.19	0.1	0	0	0	1.03	0	0.04	0.28	0
Solyc01g007280	2.92	11	5.32	6.92	3.71	9.21	3.14	5.13	5.35	1.76	5.99	10.2
Solyc01g007290	3.41	13.81	3.72	4.29	1.8	10.85	3.53	4.36	13.05	0.81	2.17	4.17
Solyc01g007300	5.76	31.55	9.91	6.02	3.96	24.38	7.67	7.75	19.18	0.87	5.7	8.98
Solyc01g007310	2.41	14.57	3.94	5.84	3.84	14.39	4.03	5.3	16.6	1.09	2.04	3.93
Solyc01g007320	355.32	674.64	415.53	445.36	489.65	2912.94	460.92	843.5	3834.68	110.74	318.49	383.32
Solyc01g007330	64.29	788.8	177.62	108.8	7.51	130.35	145.96	55.03	162.86	10.51	70.48	118.09
Solyc01g007340	1.63	6.89	2.22	7.59	0.55	3.59	2.1	1.69	1.44	3.01	1.87	1.87
Solyc01g007350	5.1	50.26	10.1	10.64	1.2	12.92	13.08	5.81	6.78	2.81	4.13	6.62
Solyc01g007360	3.29	19.88	6.3	5.81	1.16	5.65	3.13	3.79	4.65	2.17	3.29	6.35
Solyc01g007370	3.14	25.33	6.49	6.84	2.29	11.67	6.76	6.43	9.61	3.05	4.7	7.61
Solyc01g007380	3.48	26.19	8.54	7.93	1.13	10.22	5.92	3.85	7.06	2.47	4.65	7.74
Solyc01g007390	2.74	2.82	2.48	3.68	2.65	7.67	4.5	3.92	11.73	1.82	4.7	6.04
Solyc01g007400	7.97	83.7	36.47	38.06	20.39	43.1	33.12	31.56	68.54	10.27	35.53	50.31
Solyc01g007410	43.18	317.23	132.16	98.61	54.27	143.77	100.41	86.17	103.71	17.74	114.57	158.7
Solyc01g007420	2.33	51.11	3.43	9.04	3.53	20.54	8.65	4.53	11.23	0.81	3.58	3.91
Solyc01g007430	2.83	19.63	4.63	6.95	4.48	11.62	3.77	3.85	8.06	1.7	3.09	3.86
Solyc01g007440	40.8	337.66	77.08	60.37	24.59	251.37	113.62	70.92	124.84	12.15	44.75	61.5
Solyc01g007450	4.13	42.03	7.3	9.81	3.59	22.22	9.72	10.6	11.34	3.51	7.97	13.55
Solyc01g007460	4.97	59.42	10.46	8.85	2.91	28.72	9.63	9.45	11.02	2.1	7.98	13.45
Solyc01g007470	6.33	11.21	4.98	21.38	1.68	12.38	3.8	6.78	9.3	3.89	8.1	13.97
Solyc01g007480	0.08	0.97	0.34	0.25	0.09	0.31	0.35	0.27	0.4	0.48	0.32	0.41
Solyc01g007490	43.26	77.15	26.6	140.91	102.47	211.29	31.25	80.64	169.49	33.69	53.55	56.06
Solyc01g007500	15.88	110.53	33.79	32.27	2.89	48.9	40.31	18.59	31.98	2.34	18.27	32.52
Solyc01g007510	0.87	20.18	4.5	4.97	1.89	9.17	4.09	4.33	4.84	3.59	2.91	3.49
Solyc01g007520	7.72	39.41	9.63	10.86	1.25	15.11	13.57	10.26	11.15	1.58	8.18	13.9
Solyc01g007530	11.12	119.95	26.9	24.31	1.29	26.31	30.83	15.38	19.9	1.57	11.2	19.02
Solyc01g007540	4.11	62.85	14.73	12.32	0.37	13.21	14.44	7.3	9.02	0.44	5.08	8.84
Solyc01g007550	7.93	44.02	8.85	35.66	16.91	137.9	7.51	11.4	106.03	6.01	28.17	50.27
Solyc01g007560	4.94	12.74	5.02	8.06	5.95	21.66	5.54	8.66	10.59	6.28	11.19	17.2
Solyc01g007570	4.29	10.49	4.92	6.71	3.24	15.41	4.33	7.36	9.31	4.71	9.62	14.21
Solyc01g007580	5.28	11.23	4.57	5.84	2.07	15.59	3.3	7.91	9.12	4.18	10.54	16.21
Solyc01g007590	7.14	16.17	5.86	7.12	2.71	22.45	4.57	10.69	11.83	5.96	14.16	22.36
Solyc01g007600	10.76	23.08	8.82	9.31	3.99	35.11	7.41	15.54	16.5	7.22	24.81	32.2
Solyc01g007610	12.67	32.62	8.93	29	30.75	113.93	7.92	19.32	45.54	9.64	27.46	39.41
Solyc01g007620	17.82	24.38	9.79	53.44	63.16	78.4	9.05	20.26	39.54	9.24	36.82	51.22
Solyc01g007630	34.55	100.12	30.45	63.97	63.01	484.49	25.19	55.85	180.19	19.78	67.32	85
Solyc01g007640	0.89	1.87	1.88	2.51	0.45	1.38	0.96	1.22	0.63	1.01	1.16	1.44
Solyc01g007650	0.71	4.21	2.42	2.2	0.44	1.98	1.83	1.89	1.59	1.29	1.76	2.09
Solyc01g007660	12.24	34.07	16.71	17.12	15.96	105.9	15.47	18.8	130.27	3.28	15.56	21.55
Solyc01g007670	42.22	102.47	54.19	67.39	79.04	479.05	67.19	82.33	457.31	12.98	63.1	82.32
Solyc01g007680	0.09	0.17	0.09	0	0	0.1	0.05	0.06	0	0.04	0.12	0.07
Solyc01g007690	3.4	24.11	10.04	19.43	3.17	4.58	6.1	1.41	2.46	1.47	5.7	12.28
Solyc01g007700	0	0	0	0	0	0	0	0	0	0	0	0
Solyc01g007710	2.62	15.53	9.77	19.68	5.93	5.12	5.67	2.34	3.01	0.89	7.48	18.45
Solyc01g007720	13.6	56.58	64.98	72.63	28.82	40.26	30.02	20.19	24.95	5.61	44	111.03
Solyc01g007730	0	0	0	0	0	0	0	0	0	0	0	0
Solyc01g007740	50.68	95.17	98.59	79.07	126.21	54.7	62.26	58.2	65.37	28.52	61.22	75.99
Solyc01g007750	10.91	17.02	15.97	9.65	12.69	24.05	16.84	15.44	19.68	4.95	17.47	19.73
Solyc01g007760	9.16	17.02	17.88	21.73	27.2	11.39	13.16	19.84	8.31	9.6	25.35	21.72
Solyc01g007770	10.09	7.1	6.65	7.5	6.66	21.53	22.4	12.53	16.47	27.1	3.96	3.87
Solyc01g007780	2.66	7.72	6.71	33.59	0.72	5.02	3.75	4.29	0.62	36.31	1.7	2.63
Solyc01g007790	7.36	9.31	9.16	15.54	14.17	6.2	8.89	11.47	5.69	12.06	15.44	13.33
Solyc01g007800	2.2	2.23	1.82	2.87	0.06	5.3	14.65	20.66	2.51	4.96	30.63	37.54
Solyc01g007810	1.24	3.66	1.64	2.47	0.08	3.09	3.97	5.28	11.82	0.25	14.33	19.26
Solyc01g007820	11.52	6.67	7.25	12.12	10.28	11.31	9.65	21.08	6.04	14.05	16.76	5.26
Solyc01g007830	0.9	0.21	0.08	0.55	0.11	0.95	0.2	0.72	0.38	0.53	0.75	0.53
Solyc01g007840	6.23	21.49	27.71	39.27	28.42	7.51	6.84	10.13	6.84	10	7.71	4.71
Solyc01g007850	4.82	3.3	3.12	3.42	5.5	4.76	5.01	6.38	5.36	7.21	5.48	5.03
Solyc01g007860	58.11	118.93	115.82	143.5	153.64	142.06	177.28	210.46	57.84	141.14	96.92	84.54
Solyc01g007870	7.42	51.86	48.13	53.35	3.2	18.9	24.89	44.66	1.51	10	58.09	30.58
Solyc01g007880	3.27	5.52	5.4	5.44	5	3.78	4.29	6.3	5.65	2.64	7.79	6.7
Solyc01g007890	4.33	20.17	17.53	37.83	3.74	21.3	13.73	11.97	13.29	5.37	16.28	16.88
Solyc01g007900	25.58	17.73	19.66	16.82	31.88	13.41	15.5	16.71	9.86	24.06	21.81	17.57
Solyc01g007910	36.22	50.76	59.61	30.55	28.07	53.18	59.54	51.72	31.62	57.81	42.75	51.15
Solyc01g007920	16.73	18.39	16.11	22.6	104.71	10.23	20.25	8.71	9.53	47.98	6.27	6.1
Solyc01g007930	6.38	10.99	10.1	19.02	8.89	8.49	6.49	9.46	6.25	6.33	11.28	5.07
Solyc01g007940	0.27	11.36	7	74.73	13.93	2.92	2.24	5.48	0.11	0.01	0.09	0.12
Solyc01g007950	291.49	2.69	2.31	1.4	0.16	0.97	0.42	1.31	1.33	2.44	3.55	3.97
Solyc01g007960	0.05	0.56	0.08	0.02	0	7.26	1.51	0.84	0.82	17.37	0.04	0.09
Solyc01g007970	0	0.02	0	0	0	0.41	0.19	0.08	0.17	0.36	0.01	0.06
Solyc01g007980	0.02	0	0	0	0	0.06	0.03	0.01	0.06	0.24	0.01	0.01
Solyc01g007990	4.1	7.99	7.21	6.39	2.63	23.73	15.27	13.25	9.03	14.62	7.68	4.15
Solyc01g008000	275.24	347.3	362.8	406.58	282.2	238.7	318.16	281.22	156.91	301.17	245.85	224.62
Solyc01g008010	140.72	14.03	14.12	9.56	25.01	30.34	18.96	19.38	30.76	10.71	20.58	17.62
Solyc01g008020	21.86	21.6	19.9	20.6	0.71	29.04	64.44	33.4	19.94	63.34	21.68	21.12
Solyc01g008030	0	0.06	0.11	0.05	0	0	0.77	0	0.02	13.06	0	0
Solyc01g008040	1.87	0	0	0	0	0	0	0	0.01	0	0	0
Solyc01g008050	19.85	0.16	0	0.03	0	0.11	0.93	0.15	0.18	7.91	0	0
Solyc01g008060	22.47	24.11	26.46	28.2	19.17	27.4	24.62	33.78	20.12	32.51	41.13	30.58
Solyc01g008070	29.23	22.63	22.18	32.82	123.75	35.79	21.86	12.18	32.34	29.48	10.34	10.72
Solyc01g008080	35.75	115.88	103.92	126.43	68.59	71.33	78.77	152.52	58.79	64.59	135	168.8
Solyc01g008090	130.27	360.84	329.44	314.87	249.34	241.22	293.05	487.9	210.95	257.41	534.9	741.08
Solyc01g008100	23.59	32.79	49.2	32.27	22.87	18.35	22.6	21.68	29.69	10.02	37.12	42.95
Solyc01g008110	194.02	532.81	835.9	198.09	137.6	559.81	673.78	540.9	451.91	189.88	632.33	728.67
Solyc01g008120	19.05	18.32	19.41	11.27	12.22	27.87	29.53	31.71	15.34	36.17	25.33	20.26
Solyc01g008130	17.29	9.65	8.74	11.56	0.55	8.97	5.91	5.13	2.25	23.06	6.92	3.02
Solyc01g008140	7.73	5.96	5.34	12.67	8.79	19.11	22.04	15.71	9.55	40.54	9.1	6.54
Solyc01g008150	0	0	0	0.35	0.48	0.19	0.25	0.27	1.37	0	0.19	0.16
Solyc01g008160	9.54	19.15	19.58	12.18	39.37	8.93	8.02	12.73	8.75	5.44	20.67	36.45
Solyc01g008170	14.44	20.6	18.75	21.8	20.31	22.01	25.44	30.76	11.38	31.55	28.33	22.55
Solyc01g008180	4.85	9.29	9.59	9.53	1.7	13.73	25.48	37.22	6.41	15.74	42.99	24.17
Solyc01g008190	12.34	8.16	8.63	7.77	8.1	8.32	7.42	7.08	4.39	8.97	10.34	8.32
Solyc01g008200	7.36	7.06	6.66	12.05	12.2	7.79	6.69	6.72	5.33	10.02	8.93	5.83
Solyc01g008210	6.63	6.87	11.77	6.86	0.24	3.34	2.56	6.25	2.67	15.12	9.94	6.85
Solyc01g008220	2.71	4.23	5.16	3.75	0.13	2.22	1.82	3.88	1.79	10.51	4.97	3.88
Solyc01g008230	18.86	29.44	32.43	30.83	31.56	14.25	51.44	36.72	26.42	42.6	40.69	35.2
Solyc01g008240	1391.79	6.21	0.84	0	0.02	0.39	0	0.01	3.61	0.26	0.05	0.18
Solyc01g008250	15.82	26.29	20.53	19.93	18.29	16.81	9.01	9.07	174.95	6.19	16.86	28.26
Solyc01g008260	9.98	13.16	9.85	14.5	10.17	12.97	15.35	15.44	12.17	14.9	19.39	15.02
Solyc01g008270	79.26	151.9	163.27	148.76	146.24	115.47	144.53	156.96	56.88	119.28	150.06	129.99
Solyc01g008280	21.59	29.68	31.45	35.17	38.66	24.35	27.42	24.41	12.67	27.23	17	11.39
Solyc01g008290	3.16	7.11	7.14	7.46	10.98	6.94	10.39	16.14	2.99	10.69	11.67	16.41
Solyc01g008300	1.01	2.47	1.41	1.31	1.29	13.1	6.53	6.24	1.5	17.33	2.25	1.8
Solyc01g008310	43.04	50.49	50.51	54.68	63.74	36.72	48.29	58.07	25.14	52.2	69.37	66.27
Solyc01g008320	18.5	12.79	12.82	18.27	28.08	16.19	21.09	18.13	9.09	38.58	12.82	9.78
Solyc01g008330	32.12	105.87	126.02	72.37	26.45	43.2	55.08	58.93	38.51	37.19	67.72	112.48
Solyc01g008340	8.77	19.88	22.36	16.51	16.68	11.1	15.75	24.24	6.58	13.3	25.33	24.76
Solyc01g008350	7.73	11.76	12.68	11.35	15.69	9.43	10.48	11.04	4.79	8.93	17.39	15.92
Solyc01g008360	54.48	74.02	81.48	68.26	95.27	60.67	67.23	67.51	28.24	52.99	112.01	101.6
Solyc01g008370	55.93	85.77	97	91.01	145.44	92.64	99.12	133.85	59.77	117.72	141.03	142.26
Solyc01g008380	0.41	0.93	0.48	1.28	0.42	0.52	0.85	2.29	0.22	2.35	1.53	2.07
Solyc01g008390	0.52	0.52	0.07	0.11	0	1	0.55	0.28	7.36	0.02	0.02	0.11
Solyc01g008400	0.09	0.66	0.23	1.56	1.04	0.86	0.65	1.57	3.06	0.69	2.47	1.54
Solyc01g008410	0.3	0.18	0.07	0.05	0.04	0.79	0.44	0.16	4.75	0.02	0	0.13
Solyc01g008420	9.72	1.43	1.04	0.75	0.29	2.17	3.54	1.35	2.39	25.43	1.95	1.27
Solyc01g008430	0.16	3.39	2.46	3.25	0	0.2	0	0	0	0	0	0.02
Solyc01g008440	106.01	10.32	9.11	12.52	17.28	11.96	18.41	16.09	9.65	23.15	12.24	8.44
Solyc01g008450	0	0.02	0	0	0	0.13	0.85	0.17	0	0.32	0.01	0
Solyc01g008460	11.21	14.36	13.52	13.56	13.18	15.36	13.85	14.76	8.73	15.69	16.37	18.82
Solyc01g008470	11.73	13.3	13.24	16.22	9.42	8.04	11.28	13.99	5.25	10.71	15.77	12.78
Solyc01g008480	2.87	3.41	3.51	4.28	2.71	4.17	4.01	6.22	3.04	5.9	5.36	3.15
Solyc01g008490	3.76	9.04	8.57	15.98	13.6	5.96	9.32	8.82	5.72	12.07	8.51	7.11
Solyc01g008500	0.57	0.85	0.29	0.19	0.3	5.64	2.35	1.92	7.55	0.6	0.99	1.35
Solyc01g008510	0.4	2.41	3.38	11.3	71.3	0.25	1.22	0.11	5.9	0.68	0.24	1.29
Solyc01g008520	1.36	2.22	3.22	3.94	1.38	2.84	3.35	7.23	2.32	2.7	7.82	4.3
Solyc01g008530	7.24	4.43	4.72	8.36	1.38	6.8	9.74	15.59	4.94	4.93	12.54	13.41
Solyc01g008540	0.03	1.02	1.83	0.35	0.08	0.04	0	0	0.01	0.01	0	0
Solyc01g008550	47.12	71.8	71.75	73.97	5.85	127.86	122.66	120.02	65.27	175.92	102.28	88.25
Solyc01g008560	15.65	13.11	11.47	14.52	9.29	50.9	46.32	36.88	12.11	41.6	16.98	13.05
Solyc01g008570	0.03	0.06	0	0	0.01	0.25	0.22	0.18	0.51	0.02	0	0.16
Solyc01g008580	0.08	0	0	0	0	0	0	0	0	0	0	0
Solyc01g008590	0.14	0	0	0	0	0	0	0	0	0	0	0
Solyc01g008600	7.04	30.63	35.91	10.19	3.5	5.27	5.25	57.41	0.65	4.83	146.78	105.87
Solyc01g008610	19.88	0.13	0.03	0	0.01	0.34	0.52	0.21	0.72	0.4	0	0.16
Solyc01g008620	7.33	4.45	0.53	0	0.12	17.9	13.21	6.13	75.6	31.75	1.72	7.79
Solyc01g008640	0	0.19	0.11	0	0.02	1.16	2.88	0.33	0.09	10.94	0.02	0.07
Solyc01g008650	0.09	1.31	0.09	0.01	0	0.2	0.44	0.32	0.47	79.39	0.59	0.51
Solyc01g008660	1.66	7.12	6.86	8.33	2.61	3.34	4.21	8.7	2.66	5.66	10.5	5.44
Solyc01g008670	3	0.13	0.12	0.06	0.16	0.27	0.3	0.78	0.76	0.4	6.18	3.8
Solyc01g008680	24.61	0.9	1.11	1.37	0.56	1.26	2.03	1.57	0.49	1.77	0.71	0.75
Solyc01g008690	0.14	0.82	0.31	0.34	0.07	5.39	3.13	3.5	1.58	46.94	0.04	0.03
Solyc01g008700	7.32	12.03	12.13	9.65	41.94	11.24	8.48	15.13	8.43	5.13	27.33	26.26
Solyc01g008710	0	0.23	0.27	4.31	344.53	0.02	0.04	0.89	0	0	0.67	0.77
Solyc01g008720	0.39	23.8	13.97	2.78	12.71	1.02	0	0.02	0	0	0.06	0.06
Solyc01g008730	13.42	13.14	13.37	21.09	21.63	15.34	17.24	14.92	8.44	30.42	14.12	8.68
Solyc01g008740	8.27	0	0	0.03	0.01	0	0	0	0.03	0.01	0	0
Solyc01g008750	0.02	0.06	0.05	0.07	0.01	0.01	0.01	0	0.18	0.05	0	0
Solyc01g008760	3.75	6.23	6.99	7.83	3.27	4.4	5.96	6.66	3.63	6.2	9.03	8.27
Solyc01g008770	15.43	21.75	23.52	19.12	9.47	17.1	21.23	32.29	17.14	19.25	37.04	32.94
Solyc01g008780	42.13	38.51	37.85	57.87	97.5	36.22	32.96	26.78	104.7	55.81	32.06	24.73
Solyc01g008790	2.51	36.47	41.68	21.95	0.84	14.5	18.31	17.51	15.56	1.85	4.64	3.43
Solyc01g008800	0.62	1.09	0.47	0.32	0.24	5.45	5.18	4.86	3.42	7.78	2.08	1.88
Solyc01g008810	21.21	14.21	15.66	19.29	11.2	18.63	17.38	25.63	8.01	23.19	33.44	27.09
Solyc01g008820	29.95	47.38	49.65	50.92	37.15	48.05	42.81	42.99	38.07	43.92	46.2	52.54
Solyc01g008830	3.63	1.4	0.86	0.57	0.45	9.82	5.03	6.09	9.47	0.2	2.88	2.16
Solyc01g008840	31.61	31.95	30.22	31.88	36.48	33.39	37.73	33.13	22.57	45.44	36.86	35.66
Solyc01g008850	104.99	40.44	29.71	27.89	73.86	223.32	114.97	135.58	77.01	41.42	31.16	20.82
Solyc01g008860	0.04	0.29	0.22	0.14	0	0.03	0	0.02	0	0.01	0.01	0
Solyc01g008870	0.05	0	0	0	0	0.08	0.65	0.18	0.04	1.09	0	0
Solyc01g008880	0.17	0.84	1.57	0.75	0.02	0.05	0	0.04	0.06	0.1	0.01	0
Solyc01g008890	14.13	9.76	10	12.38	9.34	13.08	11.09	17.56	9.86	15.27	22.46	14.8
Solyc01g008900	2.26	5.05	5.24	4.86	3.02	3.62	3.52	5.56	3.68	2.09	6.39	5.49
Solyc01g008910	3.36	3.86	4.22	6.43	21.8	4.36	1.54	3.69	2.94	2.28	7.71	2.6
Solyc01g008920	10.42	12.74	10.22	12.74	9.15	28.87	12.96	11.8	78.51	5.67	6.76	9.48
Solyc01g008930	7.52	13.87	15.84	8.07	5.48	7.06	6.71	13.63	11.87	4.62	29.66	31.31
Solyc01g008940	0.29	9.54	6.3	122.23	4.64	4.08	0.96	0.53	3.34	0	0.14	0.34
Solyc01g008950	114.87	160.68	144.98	185.32	171.31	156.21	152.18	163	109.92	178.55	180.93	156.47
Solyc01g008960	94.55	282.12	278.02	422.7	120.4	127.15	136.02	300.14	72.45	137.62	432.56	240
Solyc01g008970	109.14	107.54	111.02	103	83.47	114.4	100.18	164.63	66.99	119.71	201.42	183.8
Solyc01g008980	4.4	4.3	3.88	18.86	14.52	5.79	8.42	7.89	4.62	11.39	6.61	5.36
Solyc01g008990	13.04	20.79	20.68	24.37	18.36	11.28	17.55	22.02	7.7	16.11	32.83	28.15
Solyc01g009000	12.6	20.89	25.98	21.83	28.15	25.94	37.29	29.59	14.61	30.56	20.26	13.83
Solyc01g009010	59.26	25.63	31.22	19.3	158.82	25.24	31.16	24.34	39.74	16.54	37.31	46.74
Solyc01g009020	70.05	117.28	103.08	118.49	151.97	130.89	106.6	75.74	101.58	39.96	39.7	31.89
Solyc01g009030	10.92	17.33	18.42	14.06	29.36	16.35	16.82	17.76	7.36	19.06	21.21	16.57
Solyc01g009040	0.54	3.15	2.56	2.21	0.17	1.28	11.68	18.53	0.5	4.07	48.58	40.86
Solyc01g009050	23.65	27.19	33.35	32.69	34.12	28.5	30.91	47.12	20.46	40.53	43.02	32.57
Solyc01g009060	30.08	18.01	16.33	30.13	28.6	15.61	20.23	20.64	11.22	22.73	20.76	15.72
Solyc01g009070	20.38	9.48	11.03	28.5	6.38	7.84	10.89	13.95	3.23	16.1	10.59	7.34
Solyc01g009080	53.42	44.17	46.32	30.43	25.83	54.53	31.28	32.35	165.58	1.61	39.85	64.01
Solyc01g009090	25.42	30.33	31.88	33.39	32.01	27.28	30.63	46.38	18.55	35.8	57.04	42.33
Solyc01g009100	50.84	114.22	105.85	95.45	89.55	66.66	88.27	123.15	72.42	77.66	205.3	292.95
Solyc01g009110	4.27	3.71	3.17	6.24	10.67	5.72	5.33	5.94	18.49	5.97	4.78	3.74
Solyc01g009120	8.47	5.16	4.9	5.81	10.01	10.33	9.92	9.82	16.97	9.74	8.27	5.13
Solyc01g009130	0	0	0	0	0	0	0	0	0	0	0	0
Solyc01g009140	0	0	0	0	0	0	0	0	0	0	0	0
Solyc01g009150	6.39	18.31	20.03	12.36	7.51	9.46	12.15	14.27	8.78	7.74	16.05	13.91
Solyc01g009160	5.55	2.7	1.98	1.4	0.45	18.47	21.68	15.26	2.29	17.19	2.99	3.81
Solyc01g009170	42.06	23.43	20.01	75.54	21.64	41.94	67.85	41.44	49.54	114.66	17.89	10.68
Solyc01g009180	19.14	16.76	17.93	16.25	29.66	19.52	25.84	25.98	14.95	28.17	22.07	25.09
Solyc01g009190	0.24	0.25	0.36	0.21	0.02	0.02	0	0.13	0.03	0.02	5.8	0.31
Solyc01g009200	1.86	1.49	1.28	0.81	0.25	1.86	11.58	5.05	0.92	7.38	3.26	4.09
Solyc01g009210	0.29	0	0	0	0	0	0	0	0	0	0.51	0
Solyc01g009220	0.81	0.43	0.4	0.18	0.11	2.14	8.31	3.6	0.59	2.05	1.26	2.87
Solyc01g009230	3.75	10.07	9.84	4.8	1.23	18	18	17.07	10.09	14.61	13.08	15.67
Solyc01g009240	41.97	0.2	0.07	0.03	0	0.01	0	0.03	0.7	0.01	0.05	0.14
Solyc01g009250	29.45	0.45	0.17	0.3	0.09	0.5	0.35	0.1	0.61	0.61	0.18	0
Solyc01g009260	0.01	0.05	0	0	0	1.37	2.8	2.1	0.33	0.12	0.02	0.02
Solyc01g009270	0.45	0.08	0.06	0	0	1.79	3.27	1.97	0.85	0.02	0	0
Solyc01g009280	18.44	17.3	19.06	20.83	16.39	13.78	18.55	16.88	10.79	21.21	17.53	16.12
Solyc01g009290	11.25	12.52	12.93	18.57	17.23	12.2	15.79	19.43	9.26	18.7	24.82	19.15
Solyc01g009300	14.65	13.43	12.99	14.14	2.25	6.87	34.92	10.22	4.2	28.05	8.32	6.18
Solyc01g009310	30.77	89.39	89.2	70.73	45.05	95.99	142.62	130.78	77.52	96.94	112.29	117.2
Solyc01g009320	0	0.09	0	0	0	0.26	0.17	0.02	0.7	1.31	0	0
Solyc01g009330	0.25	0.22	0.04	0.12	0.05	1.37	0.52	0.19	3.38	0.78	0.12	0.02
Solyc01g009340	0.66	1.49	1.86	1.69	0.67	5.95	11.93	43.74	0.33	2.7	46.09	44.21
Solyc01g009350	0.05	0	0	0.07	0	0	0.02	0	0	0	0.02	0
Solyc01g009360	0	0	0	0	0	0	0	0	0	0	0	0
Solyc01g009370	0	0.06	0.04	0.04	0.31	0.01	0.02	0	0.1	13.65	0	0
Solyc01g009380	6.91	10.05	10.44	8.3	11.55	10.92	13.74	14.54	5.14	17.74	11.32	10.22
Solyc01g009390	5.84	8.21	8.5	13.46	16.76	11.87	10.34	11.95	5.43	20.09	8.46	5.44
Solyc01g009400	0	0.07	0	0	0	0	0.04	0	0.04	4.3	0	0
Solyc01g009410	0	0.02	0.05	0	0	0.06	0	0.03	0.05	3.86	0.02	0
Solyc01g009420	86.4	275.63	298.48	249.29	141.83	142.8	169.76	151.42	92.31	107.24	108.66	111.98
Solyc01g009430	93.94	43.61	30.08	49.46	50.05	60.43	78.48	48.21	66.54	86.66	20.57	15.66
Solyc01g009440	0	0	0.06	0.42	0	5.13	0.49	0.99	0.02	0.1	0.04	0.27
Solyc01g009450	18.29	22.99	22.86	43.56	33.03	35	36.9	42.93	29.68	45.36	23.11	24.48
Solyc01g009460	0.42	0	0	0.3	0.1	0	0	0	0.39	0	0	0.17
Solyc01g009470	0	0	0.02	20.54	20.35	0.01	0	0.06	0.01	0.02	0.05	0.09
Solyc01g009480	56.88	0.46	0	0.19	0.14	1.04	0.55	0.46	0.43	6.42	0.1	0.66
Solyc01g009490	0	0	0	0	0	0	0.04	0	0	3.3	0	0
Solyc01g009500	7.91	6.34	5.99	5.48	4.16	10.4	16.04	11.86	9.73	10.97	7.36	6.32
Solyc01g009510	0	6.63	5.43	58.18	0.04	0.32	0	0	0	0	0.12	0.08
Solyc01g009520	35.51	101.81	94.9	87.61	62.55	66.19	90.37	128.59	62.81	63.82	132.71	188.52
Solyc01g009530	0.17	0	0	0	0.03	0.05	0	0.03	0	0	0.02	0
Solyc01g009540	0	0	0	0	0	0	0	0	0	0	0	0
Solyc01g009550	1.27	6.37	0.96	15.14	32.13	12.72	2.2	16.91	10.34	8.7	3.72	3.42
Solyc01g009560	0.19	1.38	0.15	1.24	62.85	0.15	0.21	0.29	0.68	84.45	0.09	0.22
Solyc01g009570	1.1	0.33	0.09	0	0.04	1.64	0.54	2.11	2.44	0.13	4.1	4.73
Solyc01g009580	0.03	2.11	0.28	0.35	4.31	0.15	0.08	0.35	0.47	92.45	0.02	0.08
Solyc01g009590	0	0	0	0	0	0	0	0	0	0.02	0	0
Solyc01g009600	47.84	0.19	0.03	0	0	0.04	0	0.02	0.12	0	0	0.01
Solyc01g009610	14.92	36.99	42.49	19.69	6.83	28.47	37.76	32.84	17.85	21.47	27.44	29.98
Solyc01g009620	7.28	21.23	20.83	13.99	29.94	9.52	12.31	15.68	8.31	12.39	27.3	34.24
Solyc01g009630	16.06	21.67	24.9	20.23	47.23	21.6	17.64	25.61	14.26	19.13	39.99	43.11
Solyc01g009640	0	0.03	0.05	0	0	0	0	0	0	0	0	0
Solyc01g009650	0	0	0	0	0	0	0	0	0	0.28	0	0
Solyc01g009660	0	0	0	13.64	69.74	0.02	0.04	0.44	0	0	0.15	0.28
Solyc01g009670	1.22	0.87	0.75	0.47	0.35	2.78	2.19	5.51	2.36	1.2	6.05	9.7
Solyc01g009680	13.63	20.5	11.68	19.54	28.32	1.1	0.17	0.36	176.01	0	5.64	15.83
Solyc01g009690	3.13	3.01	1.46	3.98	1.02	4.1	4.79	2.47	22.85	0.57	0.14	0.65
Solyc01g009700	2.25	3.2	1.49	6.09	0.79	2.79	3.74	1.96	17.53	0.07	0.12	0.45
Solyc01g009710	0	0.07	0	0	0	0	0	0	0.02	0	0	0
Solyc01g009720	0.49	0.68	0.29	0.22	0.09	0.67	1.83	2.11	0.3	4.72	1.72	1.58
Solyc01g009730	0.04	0.69	0.04	0.27	0.08	0.11	0.21	0.11	0.51	0.02	0.02	0.05
Solyc01g009740	0.16	0.03	0.03	0.02	0	0	0	0	0	0	0	0
Solyc01g009750	66.54	87.68	88.02	92.58	99.27	54.07	76.51	59.43	31.05	85.9	70.88	50.72
Solyc01g009760	2.66	2.15	1.17	5.32	2.18	7.64	10.71	5.62	5.9	18.84	4.74	4.77
Solyc01g009770	1.34	6.07	6.06	5.31	10.07	2.5	11.45	17.5	0.76	14.54	22.4	21.22
Solyc01g009780	39.91	24.73	22.31	29.74	38.93	42.79	55.05	32.82	19.92	55.74	16.85	14.79
Solyc01g009790	0	0	0	0	0	0	0	0	0	0	0	0
Solyc01g009800	0.03	0.02	0.02	0.01	0	0	0	0	0	0	0	0
Solyc01g009810	0.14	0.36	0.27	0	0	4.06	2.19	1.45	2.8	12.13	0	0
Solyc01g009820	30.41	15.11	12.56	13.23	16.53	28.18	21.37	21.53	17.09	31.87	14.85	10.36
Solyc01g009830	0.27	0.33	0.21	1.41	0.36	0.13	1.48	0.52	0.03	9.66	0.1	0.03
Solyc01g009840	0	0	0.07	0.11	0.07	0.03	1.77	0.96	0.02	0.07	0.47	0.38
Solyc01g009850	6.55	10.05	10.2	9.19	10.03	9.52	9.16	13.39	6.49	21.72	18.32	20.11
Solyc01g009860	159.49	41.69	23.32	81.13	40.02	345.28	78.61	57.65	98.71	379.33	25.86	21.73
Solyc01g009870	9.34	7.02	10.07	7.88	0.32	2.32	1.51	0.97	0.41	2.07	0.02	0.03
Solyc01g009880	5.07	0.07	0	0	0	0.02	0.02	0.01	0.03	0.47	0	0
Solyc01g009890	0	0	0	0	0	0.68	3.2	2.75	0.03	0	0.44	3.14
Solyc01g009900	0.75	0.05	0.11	0	0.1	5.01	7.6	5.68	0.03	0.03	4.7	6.8
Solyc01g009910	0.16	0.07	0	0	0	1.57	3.99	3.27	0	0	2.11	2.08
Solyc01g009920	0.72	0	0	0.14	5.73	0	0	0.02	0	0	0	0.01
Solyc01g009930	0.01	0.16	0	0	0	1.46	0.53	0.23	0.63	0.3	0	0.01
Solyc01g009940	0	0	0	0	0	0	0	0	0	0	0	0
Solyc01g009950	1.22	1.74	1.5	0.84	1.36	1.21	1.56	3.7	0.64	1.71	2.02	1.48
Solyc01g009960	0.91	0.07	0	0.03	0.21	0.03	0.08	0	0.37	0.01	0.46	0.58
Solyc01g009970	13.33	16.14	18.86	12.26	20.54	15.56	12.72	15.14	26.73	6.36	19.92	34.93
Solyc01g009980	0	0	0	0	0	0	0	0	0	0	0	0
Solyc01g009990	84.1	135.55	160.43	87.57	132.25	66.96	71.75	109.54	210.01	28.32	218.68	454.29
Solyc01g010000	5.43	6.47	6.85	9.52	10.41	8.19	9.15	4.89	27.79	10.53	5.78	9.96
Solyc01g010010	0.82	0	0	0	0	0	0	0.02	0.01	0.03	0	0
Solyc01g010020	8.56	1.82	1.45	1.84	0.44	25.16	12.7	19.48	4.12	20.49	7.41	8.16
Solyc01g010030	6.37	6.89	7.36	3.49	3.12	8.72	9.47	10.57	4.45	4.85	18.28	16.8
Solyc01g010040	24.67	25.69	22.91	23.33	22.06	67.06	82.87	91.04	46.77	38.24	73.77	51.12
Solyc01g010050	26.39	27.55	24.49	24.95	23.63	71.95	88.78	97.44	50.04	40.92	79.02	54.7
Solyc01g010060	0.64	1.14	0.34	0.99	0.18	4.48	3.01	4.99	1.16	8.03	1.4	2.26
Solyc01g010070	0	0	0	0	0	0	0	0	0	0	0	0
Solyc01g010080	0.45	1.82	0.53	8.97	0.48	7.89	2.01	0.49	0.59	95.73	0.03	0.05
Solyc01g010090	0	0.19	0.08	0.25	0.04	0.03	0	0.09	0.05	0.02	0.03	0.07
Solyc01g010100	0	0.28	0.1	0.3	0	0	0	0	0	0	0	0
Solyc01g010110	0	0.07	0	0.54	0.16	0	0	0	0	0.01	0	0
Solyc01g010120	0	0	0	0	0	0	0	0	0	0	0	0
Solyc01g010130	35.92	3.77	3.92	4.95	3.64	4.26	18.1	19.32	1.63	6.81	33.71	13.15
Solyc01g010140	0.04	0.6	0.27	0.75	0.01	0	0	0	0	0	0	0
Solyc01g010150	43.05	1.31	0.71	7.06	1.09	8.22	7.72	10.75	3.86	18.24	18.66	12.86
Solyc01g010160	0.26	0.41	0.15	2.57	27.58	1.21	2.09	1.89	0.09	0.51	0.08	0.17
Solyc01g010170	0	0	0	0.23	10.03	0	0	0	0	0	0	0
Solyc01g010180	2.57	12.82	15.46	4.55	0.57	19.76	45.52	26.4	14.02	0.61	5.84	6.04
Solyc01g010190	11.29	34.1	29.39	17.06	9.67	6.87	6.32	6.99	9.9	7.08	22.4	16.67
Solyc01g010200	49.57	213.88	210.86	87.84	24.61	20.07	3.74	5.56	38.77	13.16	80.97	66.04
Solyc01g010210	0	0	0.1	0.04	0.04	0	0.06	0.23	0.07	0.04	0.16	0.06
Solyc01g010220	6.49	8.18	8.46	4.14	1.66	6.6	6.47	3.55	6.99	3.04	7.98	12.18
Solyc01g010230	24.57	35.06	33.39	18.47	17.3	23.25	69.06	49.75	9.74	50.88	35.64	54.27
Solyc01g010240	0	0	0	0	0.04	0	0.04	0.21	0	0	42.06	0.95
Solyc01g010250	7.21	4.39	8.04	4.83	30.25	30.48	2.4	5.4	3.59	3.04	19.91	29.81
Solyc01g010260	0	0	0	0	0.02	0	0	0	0	0.01	0	0
Solyc01g010270	29.11	108.13	117.05	76.72	24.77	45.84	73.88	37.56	27.66	66.11	23.33	33.08
Solyc01g010280	8.81	0.05	0	0	0.01	0.05	0.19	0.12	0.07	2.64	0	0
Solyc01g010290	4.76	8.29	6.81	10.81	6.21	17.23	21.78	13.46	5.56	80.72	5.82	5.21
Solyc01g010300	0	0	0	0	0	0	0	0	0	0	0	0
Solyc01g010310	11.37	53.19	55.68	23.59	10.2	8.9	28.57	42.33	3.66	37.44	93.07	61.38
Solyc01g010320	0	0	0	0.1	0	0	0	0.04	0	0	0	0
Solyc01g010330	0	0	0	0	0	0	0	0	0	0	0	0
Solyc01g010340	0	0	0	0.04	0	0	0	0.02	0	0.17	0	0
Solyc01g010350	0.33	3.85	2.73	1.27	0.07	0.28	0.22	0.07	0.45	62.97	0.22	0
Solyc01g010360	31.1	2.28	1.63	7.43	1.07	0.05	0	0	0.12	0.1	0.02	0.03
Solyc01g010370	3.2	1.97	2.9	1.69	0.67	1.18	1.7	2.96	0.9	1.54	6.27	5.57
Solyc01g010380	12.31	0.21	0	0.08	0	0	0.1	0	0	0.84	0	0
Solyc01g010390	20.65	22.39	14.43	65.37	1.93	81.04	83.9	41.07	5.63	15.41	9.11	9.79
Solyc01g010400	0	0	0	0	0	0	0	0	0.05	0.01	0	0
Solyc01g010410	0.09	0.76	0.53	2.43	0.85	0.07	0.04	0.08	0.01	0.03	0.03	0.01
Solyc01g010420	2.12	0.73	0.52	1.55	0	0.04	0.26	0	0.04	7.8	0	0.07
Solyc01g010430	26.79	22.11	19.84	48.22	6.63	24.73	31.14	6.29	4.66	69.7	1.88	1.21
Solyc01g010440	16.67	27.55	29.47	38.27	36.61	25.6	24.77	40.71	14.14	27.16	50.79	41.18
Solyc01g010450	0	0.18	0	0.36	0.17	0	0.09	0	0.05	0.11	0.09	0.11
Solyc01g010460	1.71	2.33	2.52	1.78	2.22	5.54	3.84	8.94	3.57	3.19	8.88	10.29
Solyc01g010470	5.03	5.53	6.94	7.81	6.38	12.43	7.96	19.55	6.52	4.85	17.83	20.61
Solyc01g010480	3.76	7.93	1.94	7.4	6.06	53.18	13.6	16.69	71.43	4.12	1.91	1.58
Solyc01g010490	0.2	4.28	4	10.73	24.5	1.73	0	0.08	0.01	0	0.07	0.09
Solyc01g010500	0.59	0.07	0.03	0.03	0	0.91	0.46	0.74	0.45	0	1.05	0.85
Solyc01g010510	0.29	0.51	0.52	0.38	0.24	0.89	0.62	1.43	0.35	1.04	2.4	1.84
Solyc01g010520	10.71	18.34	21.02	7.32	1.45	19.34	11.88	27.94	9.27	0.8	53.65	41.21
Solyc01g010530	0.18	0.02	0.04	0	0.01	0	0.01	0	0	0.06	0	0.02
Solyc01g010540	62.98	174.1	166.03	156.14	133.52	118.65	117.23	202.98	92.45	109.16	275.96	357.59
Solyc01g010550	0	0	0	0	0	0	0	0	0	0	0.01	0
Solyc01g010570	8.97	14.05	13.01	24.34	14.07	10.42	9.69	13.56	4.4	10.46	19.45	16.19
Solyc01g010580	63.41	180.65	173.29	182.15	156.7	127.46	129.24	243.75	95.01	134.77	259.77	344.14
Solyc01g010590	8.72	22.84	23.19	25.87	11.29	17.52	22.12	20.88	9.25	20.65	19.31	16.97
Solyc01g010600	13.03	0.05	0	0	0	0.05	0.22	0.23	0.08	0.09	3.19	2.75
Solyc01g010610	1.43	1.3	0.9	0.91	0.49	4.07	1.45	0.38	1.64	0.14	0.21	0.32
Solyc01g010630	0.17	0.26	0.04	0.11	0.03	0.13	0.11	0.61	0.18	0.27	0.93	2.68
Solyc01g010640	46.52	26.91	24.6	18.67	96.51	51.98	27.95	19.96	106.97	13.59	18.2	22.93
Solyc01g010650	33.23	20.28	22.26	32.45	13.68	8.44	9.63	12.12	8.4	10.25	13.68	8.02
Solyc01g010660	11.4	9.85	9.93	12.33	16.65	18.94	17.21	19.1	4.9	19.38	9.16	9.25
Solyc01g010670	0	0	0	0.07	0	0	0.07	0.07	0	0	0	0
Solyc01g010680	0	0	0	0.05	0.01	0	0.03	0	0	0.01	0.01	0
Solyc01g010690	0	0	0	0	0	0	0	0	0	0	0	0
Solyc01g010700	16.63	18.93	22.06	19.29	44.74	10.8	10.52	9.95	12.64	6.05	9.41	8.54
Solyc01g010710	2.2	4.03	3.02	3.29	0.05	4.07	27.7	12.28	2.79	20.04	10.45	8.92
Solyc01g010720	0	0.14	0.08	0.04	0	0	0.65	0.07	0	3.32	0.01	0.03
Solyc01g010730	0	0	0.23	0	0	0	0.4	0.04	0	3.74	0	0
Solyc01g010740	23.37	0.04	0	0.02	0	0	0	0	0.06	0.01	0	0.02
Solyc01g010750	174.93	199.57	233.3	254.19	368.06	107.69	147.68	113.09	61.45	243.33	76.34	58.18
Solyc01g010760	93.11	59.58	62.14	74.48	239.79	63.84	75.33	68.98	63.29	69.75	106.14	141.85
Solyc01g010770	0.2	0.22	0.34	0.49	1.06	2.42	3.93	1.12	1.85	0.61	0.72	0.4
Solyc01g010780	17.94	24.98	23.82	35.78	29.62	24.77	31.91	28.03	13.78	32.34	24.38	17.6
Solyc01g010790	0	0	0	0	0	0	0	0	0	0	0	0
Solyc01g010800	0	0	0	0	0	0	0	0	0	0	0	0
Solyc01g010810	5.12	9.91	12.19	14.55	15.24	6.19	10.13	9.96	5.75	10.74	8.96	8.94
Solyc01g010820	13.53	16.73	15.57	24.38	16.27	16.88	19.65	23.98	14.26	21.97	17.95	13.28
Solyc01g010830	10.47	14.7	18.24	18.42	35.95	11.55	12.4	13.17	11.83	12.33	13.85	14.8
Solyc01g010840	0	0.1	0	0.22	0	0	0	0	0	0	0	0
Solyc01g010850	0	0	0	0	0	0	0	0	0	0	0	0
Solyc01g010860	25.57	10.59	8.31	12.34	22.92	10.19	18.95	11.2	5.64	23.43	7.91	6.33
Solyc01g010870	9.91	19.99	17.57	33.02	101.91	23.3	31.96	30.06	12.67	31.98	22.2	19.47
Solyc01g010880	134.48	5.07	4.93	6.33	3.37	9.31	9.96	9.08	5.04	13.97	6.48	5.35
Solyc01g010890	15.41	0.04	0	0	0	0.01	0.09	0.1	0.1	0	0.01	0
Solyc01g010900	0	0.01	0	0	0.01	0	0	0	0	0	0	0
Solyc01g010910	1.1	0	0.09	0	0.05	0.52	3.58	2.22	0.04	0.03	7.42	23.48
Solyc01g010920	1.84	2.44	3.56	2.11	0.86	2.23	2.51	4.54	1.89	2.36	5.63	4.06
Solyc01g010930	1.55	2.43	2.26	1.9	0.88	2.79	3.81	5.43	1.68	4.12	5.03	3.05
Solyc01g010940	32.16	33.11	31.57	36.73	20.67	38.64	43.31	30.92	21.51	49.45	32.52	38.28
Solyc01g010950	75.54	12.02	12.32	12.77	17.04	11.56	11.43	9.32	10.96	5.22	10.96	7.39
Solyc01g010960	0.07	0.09	0	0	0.09	0	0.13	0.31	0.07	0.02	0.11	0.1
Solyc01g010970	2.01	0.13	0.13	0.37	0.57	0.73	2.92	5.85	0.32	2.43	7.49	2.11
Solyc01g010980	0.39	0.61	0.35	1.01	0	0	0	0	0	0	0	0
Solyc01g010990	1.83	5.72	6.33	8.75	2.07	3.72	6.76	6.23	3.87	5.05	3.48	2.68
Solyc01g011000	167.23	163.13	167.37	146.73	391.27	177.58	248.65	248.86	162.05	242.39	223.43	344.58
Solyc01g011010	9.7	7.02	4	9.56	10.5	9.51	9.98	13.91	7.59	15.45	13.47	11.17
Solyc01g011020	0	0	0	0	0	0	0	0	0	0.54	0	0
Solyc01g011030	59.58	18.44	17.78	20.18	14.79	10.52	12.26	13.73	6.01	7.96	15.54	13.16
Solyc01g011040	41.69	94.43	99.3	62.25	43.19	46.9	68.21	63.19	31.08	42.83	55.19	52.98
Solyc01g011050	1492.76	6.73	0.89	0	0.01	0.36	0	0	3.49	0.32	0.05	0.27
Solyc01g011060	0.16	0.27	0.48	0.23	0	0.39	0.46	0.45	0.03	0	0.3	0
Solyc01g011070	0	0	0	0	0	0	0	0	0	0	0	0
Solyc01g011080	0	0	0	0	0	0	0.03	0	0	0	0	0
Solyc01g011090	2.29	3.04	3.29	2.17	1.11	4.07	4.83	5.43	1.86	5.33	3.7	2.47
Solyc01g011100	12.55	19.08	18.99	16.69	15.36	26.05	29.74	34.94	10.19	34.34	24.1	17.18
Solyc01g011110	0	0	0	0	0	0	0	0	0	0	0	0
Solyc01g011130	0.12	0.11	0.06	0.49	0.13	0.02	0.12	0.29	0.07	0.17	0.31	0.3
Solyc01g011150	0	0	0	0	0	0	0	0	0	0	0	0
Solyc01g011170	3.4	0	0	0	0	0	0	0	0.02	0	0.01	0
Solyc01g011180	0.91	2.95	2.8	1.18	0.65	1.88	4.01	3.5	1.35	3.73	2.71	2.61
Solyc01g011190	0	0.41	0.14	0.58	0.35	0.15	1.47	0.93	0.64	0.46	0.38	0.16
Solyc01g011200	0.7	2.59	1.87	3.11	0.98	0.91	1	1.71	0.7	1.34	1.53	1
Solyc01g011220	0.5	1.51	1.9	2.29	0.7	0.69	0.85	1.07	0.55	0.74	1.22	0.87
Solyc01g011230	1.24	3.53	2.3	1.94	0.35	2.49	0.27	1.3	0.29	1.2	1.31	0.88
Solyc01g011240	0	0.1	0.14	0	0	0	0	0	0	0	0	0
Solyc01g011250	0	0.18	0.27	0.24	0	0.04	0	0	0.01	0	0	0
Solyc01g011260	0	0	0	0	0	0	0	0	0	0	0	0
Solyc01g011270	0	0	0	0	0	0	0	0	0	0	0	0
Solyc01g011280	0	0.2	0.07	0.05	0	0.04	0	0.03	0	0	0	0
Solyc01g011290	0	0	0	0	0	0	0	0	0	0	0	0
Solyc01g011300	0	0	0	0	0	0	0	0	0	0	0	0
Solyc01g011310	0	0.03	0	0.1	0.02	0.03	0.17	0.08	0	0	0	0
Solyc01g011320	0	0.06	0.19	0.3	0.12	0.11	0.38	0.15	0	0.02	0	0.15
Solyc01g011330	0	0	0.05	0.03	0	0	0	0	0.03	0	0	0
Solyc01g011340	38.64	44.44	45.59	46.89	39.64	50.98	55.11	45.03	29.46	58.1	35.88	33.11
Solyc01g011350	15.5	71.46	86.41	44.37	24.63	19.95	23.04	24.71	7.4	45.19	27.29	19.62
Solyc01g011370	0	0.15	0	0	0	0	0	0	0	0	0	0
Solyc01g011390	149.81	0.65	0.23	0	0	0.03	0	0	0.19	0	0	0.03
Solyc01g011400	0	0.15	0	0.2	0	0	0	0	0.02	0	0	0
Solyc01g011410	4.59	18.66	3.65	5.81	2.74	12.65	5.61	14.48	9.05	6.51	3.46	7.03
Solyc01g011420	0.8	1.93	0.76	1.2	1.14	0	0.59	0.6	0.21	4	0.66	0.77
Solyc01g011430	0.49	0.54	0.21	16.24	4.67	0.86	0.53	0.94	0.07	4.44	4.34	0.28
Solyc01g011450	0	0	0	0	0	0	0	0	0	0	0	0
Solyc01g011460	0	0	0	0	0	0	0	0	0	0	0	0
Solyc01g011470	0	0	0	0	0	2.28	0.06	0.04	0.03	0.9	0.04	0.7
Solyc01g011480	0	0	0	0	0	0.09	0.64	0.05	0	0	0	0
Solyc01g011490	0	0	0.12	0.04	0	0	0	0	0	0	0	0
Solyc01g011500	0	0	0	0.11	0	0	0	0	0	0	0	0
Solyc01g011510	82.28	33.22	39.84	15.09	4.37	45.04	74.44	37.15	17.77	16.16	24.29	29.52
Solyc01g011520	0	0	0	0	0	0	0	0	0	0	0	0
Solyc01g011530	0	0	0	0	0	0	0	0	0	0	0	0
Solyc01g011540	0	0	0	0	0	0	0	0	0	0	0	0
Solyc01g012540	0	0	0	0	0	0	0	0	0	0	0	0
Solyc01g012550	0	0	0	0	0	0	0	0	0	0	0	0
Solyc01g012560	0	0	0	0	0	0	0	0	0	0	0	0
Solyc01g012570	0	0	0	0	0	0	0	0	0	0	0	0
Solyc01g012580	0	0	0	0	0	0	0	0	0	0	0	0
Solyc01g012590	0	0	0	0	0	0	0	0	0	0	0	0
Solyc01g012600	0	0	0	0	0	0	0	0	0	0	0	0
Solyc01g012610	0	0	0	0	0	0	0	0	0	0	0	0
Solyc01g012620	0	0	0	0.05	0	0	0	0.76	0	0	0.27	0.06
Solyc01g012630	0	0	0	0	0	0	0	0	0	0	0	0
Solyc01g012640	0	0	0	0	0	0	0	0	0	0	0	0
Solyc01g012650	0	0	0	0	0	0	0	0	0	0	0	0
Solyc01g012660	0	0	0	0	0	0	0	0	0	0	0	0
Solyc01g012670	0	0	0	0	0	0	0	0	0	0	0	0
Solyc01g012680	0	0	0	0	0	0	0	0	0	0	0	0
Solyc01g012690	0.59	0.21	0	0	0	1.52	1.3	0.18	6.08	0.07	0	0
Solyc01g012700	5.88	1.91	2.13	1.9	0.39	2.72	7.76	4.26	1.33	0.93	2.66	3.64
Solyc01g012710	0	0	0	0	0	0	0	0	0	0	0	0
Solyc01g012720	0	0	0	0	0	0	0	0	0	0	0	0
Solyc01g012730	0	0	0	0	0	0	0	0	0	0	0	0
Solyc01g012740	0	0	0	0	0	0	0	0	0	0	0	0
Solyc01g012750	26.56	8.29	11.88	3.62	1.89	11.14	25.45	10.45	3.98	4.51	7.11	8.96
Solyc01g012760	3.14	1.6	1.8	1.14	0.43	3.64	5.75	3.34	2.27	1.08	2.65	3.38
Solyc01g013760	0	0	0	0	0	0	0	0	0	0	0	0
Solyc01g013770	0	0	0	0	0	0	0	0	0	0	0	0
Solyc01g013780	0	0	0	0	0	0	0	0	0	0	0	0
Solyc01g013790	0	0	0	0	0	0	0	0	0	0	0	0
Solyc01g013800	0	0	0	0	0	0	0	0	0	0	0	0
Solyc01g013810	0	0	0	0	0	0	0	0	0	0	0	0
Solyc01g013820	0	0	0	0	0	0	0	0	0	0	0	0
Solyc01g013830	0	0	0	0	0	0	0	0	0	0	0	0
Solyc01g013840	0	0	0	0	0	0	0	0	0	0	0	0
Solyc01g013850	0	0	0	0	0	0	0	0	0	0	0	0
Solyc01g013860	0	0	0	0	0	0	0	0	0	0	0	0
Solyc01g013870	0	0	0	0	0	0	0	0	0	0	0	0
Solyc01g013880	0	0	0	0	0	0	0	0	0.03	0	0	0
Solyc01g013890	17.83	6.64	8.42	2.28	1	8.48	16.18	7.62	3.26	3.4	5.31	6.07
Solyc01g013900	16.73	8.92	9.4	4.88	1.38	8.41	17.05	8.67	4.85	5.07	4.65	5.63
Solyc01g013910	0	0	0	0	0	0	0	0	0	0	0	0
Solyc01g013920	0	0	0	0	0	0	0	0	0	0	0	0
Solyc01g013930	0	0	0	0	0	0	0	0	0	0	0	0
Solyc01g013940	0	0	0	0	0	0	0	0	0	0	0	0
Solyc01g013950	0	0	0	0	0	0	0	0	0	0	0	0
Solyc01g013960	0	0	0	0	0	0	0	0	0	0	0	0
Solyc01g013970	0	0	0	0.12	0	0	0	0	0	0	0	0
Solyc01g013980	0	0	0	0	0	0	0	0	0	0	0	0
Solyc01g013990	0	0	0	0	0	0	0	0	0	0	0	0
Solyc01g014000	0	0	0	0	0	0	0	0	0	0	0	0
Solyc01g014010	0	0	0	0	0	0	0	0	0	0	0	0
Solyc01g014020	0.07	0.08	0	0	0	0.18	0.04	0	0.95	0	0	0
Solyc01g014030	0	0	0	0	0	0	0	0	0	0	0	0
Solyc01g014040	0	0	0	0.05	0	0	0	0	0	0	0	0
Solyc01g014050	0	0	0	0	0	0	0	0	0	0	0	0
Solyc01g014060	0	0	0	0	0	0	0	0	0	0	0	0
Solyc01g014070	0	0	0	0	0	0	0	0	0	0	0	0
Solyc01g014080	0	0	0	0.06	0.07	0	0	0.09	0.02	0	0	0.07
Solyc01g014090	0.09	0	0	0	0.03	0	0.05	0.03	0	0	0.04	0
Solyc01g014100	5.99	22.52	20.71	5.25	0.02	1.13	0.06	0	0.04	0	4.67	0.07
Solyc01g014110	2.25	4.25	5.02	6.36	1.69	5.47	6.71	6.54	12.86	4.67	4.53	4.74
Solyc01g014120	4.49	6.75	4.95	5.43	1.78	8.57	8.87	8.29	18.7	7.63	6.5	7.76
Solyc01g014130	0	0	0	0	0	0	0	0	0	0	0	0
Solyc01g014140	0.75	0.32	0	0.15	0	2.56	0.8	1.84	5.15	3.05	1.78	2.8
Solyc01g014150	1.1	0.43	0.08	0.08	0.03	1.31	0.46	0.51	2.36	1.14	0.77	1.39
Solyc01g014160	0.01	0.09	0	0	0.02	0.16	0.25	0.1	1.68	0.04	0.05	0.03
Solyc01g014170	0	0	0	0	0.08	0	0	0	0	0	0	0
Solyc01g014180	101.22	143.05	140.74	347.93	497.36	153.25	251.97	219.6	33.89	346.58	123.71	64.81
Solyc01g014190	0	0	0	0	0	0	0	0	0	0	0	0
Solyc01g014200	0	0	0	0	0	0	0	0	0	0	0	0
Solyc01g014210	0	0.03	0.03	0.05	0	0.03	0.08	0.09	0	0	0	0
Solyc01g014220	0.5	0.51	1.61	0.34	0	0.51	1.38	1.85	0.23	0.46	0.5	0.37
Solyc01g014230	7.35	6.51	5.63	7.16	2.44	17.53	17.58	12.01	6.26	24.43	7.87	6.12
Solyc01g014240	0	0	0	0	0	0	0.19	0	0	0	0	0
Solyc01g014250	11.12	5.54	4.21	29.26	91.6	4.96	6.92	7.88	1.04	9.76	5.23	1.14
Solyc01g014260	0	0	0	0	0	0	0	0	0	0	0	0
Solyc01g014270	0.03	0.06	0	4.33	1.29	0	0.04	0	0	0	0.03	0
Solyc01g014280	0	0	0	0	0	0	0	0	0	0	0	0
Solyc01g014290	0	0	0	0	0	0	0	0	0	0	0.01	0
Solyc01g014300	0.1	0	0	0	0	0	0.04	0	0.02	0	0	0
Solyc01g014310	0.04	0.05	0	0	0.05	0.19	0.27	0.15	1.22	0	0	0
Solyc01g014320	0.25	0.37	0	0	0	0	0	0	10.09	0	0.01	0.15
Solyc01g014330	0.08	0.27	0	0	0	0	0	0	5.8	0	0	0.04
Solyc01g014340	0.1	0	0	0.09	0	0	0	0	0	0	0.03	0
Solyc01g014350	0	0	0	0	0	0	0	0	0	0	0	0
Solyc01g014360	0	0	0.64	0	0.06	0	0	0	0	0.04	0	0
Solyc01g014370	0	0	0	0	0	0	0	0	0	0	0	0
Solyc01g014380	2.9	5.2	3.28	4.81	2.32	5.66	5.3	5.69	17.73	4.74	3.29	4.22
Solyc01g014390	0	0	0	0	0	0	0	0	0	0	0	0
Solyc01g014400	0	0	0	0	0	0	0	0	0	0	0	0
Solyc01g014410	0	0	0	0	0	0	0	0	0.03	0	0	0
Solyc01g014420	0	0	0	0	0	0	0	0	0	0	0	0
Solyc01g014430	0	0	0	0	0	0	0	0	0	0	0	0
Solyc01g014440	0	0	0	0	0	0	0	0	0	0	0	0
Solyc01g014450	0	0	0	0	0	0	0	0	0	0	0	0
Solyc01g014460	0	0	0	0	0	0	0	0	0	0	0	0
Solyc01g014470	0	0.26	0	0.1	0	0.13	0.21	0.14	0.02	0.3	0.86	0.78
Solyc01g014480	10.52	10.75	10.6	15.91	8.4	12.88	13.06	10.75	5.44	17.57	9.03	7.01
Solyc01g014490	8.1	12.54	12.42	14.16	11.02	13.95	15.76	22.27	7.6	19.02	26.16	21.19
Solyc01g014500	0	0	0	0	0.04	0	0	0	0	0	0	0
Solyc01g014510	0	0	0	0	0	0	0	0	0	0	0	0
Solyc01g014520	0	0	0	0	0	0	0	0	0	0	0	0
Solyc01g014530	0	0.02	0.12	0.23	0.87	0.29	0.1	0.16	0.07	0.07	0.26	0.09
Solyc01g014540	0	0	0	0	0	0	0	0	0	0	0	0
Solyc01g014550	0	0	0	0	0	0	0	0	0	0	0.01	0
Solyc01g014560	0.1	0.39	0.5	1.01	6.46	2.05	0.55	1.92	0.34	0.26	1.43	1.19
Solyc01g014570	0	0	0	0	0	0	0	0	0	0	0	0
Solyc01g014580	0	0	0	0	0	0	0	0	0	0	0	0
Solyc01g014600	0	0	0	0	0	0	0	0	0	0	0	0
Solyc01g014610	0	0	0	0.1	0	0	0.07	0	0.04	0	0.06	0
Solyc01g014620	4.18	1.28	0.46	0.19	0.29	3.8	3.18	6.17	1.58	1.66	8.88	5.16
Solyc01g014630	0	0	0	0	0	0	0	0	0	0	0	0
Solyc01g014640	0	0	0	0	0	0	0	0	0	0	0	0
Solyc01g014650	0	0	0	0	0	0	0	0	0	0	0	0
Solyc01g014660	0	0	0	0	0	0	0.06	0	0	0	0	0
Solyc01g014670	0	0	0	0	0	0	0	0	0	0	0	0
Solyc01g014680	0	0	0	0	0	0	0	0	0	0	0	0
Solyc01g014690	0	0	0	0	0	0	0	0	0	0	0	0
Solyc01g014700	0	0	0	0	0.13	0	0	0.08	0.03	0	0.01	0.02
Solyc01g014710	0.3	0.29	0.44	0.07	0.08	0.7	0.59	0.19	0.37	0.94	0.07	0
Solyc01g014720	0	0.19	0.36	0.53	0	0	0	0	0	0	0	0
Solyc01g014730	2.28	4.07	2.74	1.1	1.81	3.55	3.56	2.49	3.46	2.46	0.32	1.62
Solyc01g014740	0	0	0.1	0.15	0	0	0.07	0.11	0	0.13	0.04	0.12
Solyc01g014760	0	0	0	0	0	0	0	0	0	0	0	0
Solyc01g014770	0	0	0	0	0	0	0.04	0.03	0	0	0	0
Solyc01g014780	0	0	0	0	0	0	0	0	0	0	0	0
Solyc01g014790	0	0	0	0	0	0	0	0	0	0	0	0
Solyc01g014800	0	0	0	0	0	0	0	0	0	0	0	0
Solyc01g014820	0	0	0	0	0	0.31	0.62	1.05	0.02	0.75	0.05	0.08
Solyc01g014830	0	0.09	0	0	0	0	0	0	0	0.26	0	0
Solyc01g014840	0.4	0.67	0.22	0.08	0.14	8.03	5.93	5.49	2.37	12.02	1.09	1.2
Solyc01g014850	11.31	20.64	21.25	18.69	18.01	19.82	21.67	28.69	8.27	18.89	28.93	27.4
Solyc01g014860	4.34	10.41	12.82	10.49	7.91	11.28	11.96	14.39	4.95	12.53	14.37	14.53
Solyc01g014870	0	0	0	0	0	0	0	0	0	0	0	0
Solyc01g014880	4.71	0	0	0	0	0	0	0	0.02	0	0	0
Solyc01g014890	0	0	0	0	0	0	0	0	0	0	0	0
Solyc01g014900	0	0	0	0	0	0	0	0	0	0	0	0
Solyc01g014910	0	0.8	1.21	0.85	0	0.03	0	0	0	0	0	0
Solyc01g014920	0	0	0	0	0	0	0	0	0	0	0	0
Solyc01g014930	0.06	0.04	0.04	0	0	0.36	0.36	0.16	2.08	0.02	0	0
Solyc01g014940	0.02	0.07	0	0	0	0.05	0.1	0	0.99	0.02	0	0
Solyc01g014950	0.09	0.3	0.16	0.1	0	0	0	0	0	0.02	0	0
Solyc01g014960	0	0	0	0.05	0	0	0	0	0	0	0	0
Solyc01g014970	0	0	0	0	0	0.12	0	0	0	0.01	0	0
Solyc01g014980	0	1.26	1.27	1.16	0.15	0	0	0	0	0.01	0	0
Solyc01g014990	0	0.75	1.16	0.33	0.12	0.06	0.09	0.19	0	0.16	0.04	0
Solyc01g015000	33.53	64.36	73.36	47.95	46.86	35.13	24.49	32.76	30.78	12.3	55.47	59.85
Solyc01g015010	0.72	0.23	0.24	2.55	0	0	0	0	0	0	0	0
Solyc01g015020	48.08	34.58	28.32	55.19	34.9	49.34	36.36	41.59	33.02	64.02	36.37	23.83
Solyc01g015030	0	0.12	0.17	0.05	0	0	0	0	0	0	0	0
Solyc01g015040	0	0	0.58	0	0	0	0	0	0	0	0	0
Solyc01g015050	0	0	0	0.21	0.32	0	0	0	0	0	0	0
Solyc01g015060	0	0.13	0	0	0	0	0	0	0	0	0	0
Solyc01g015070	0	0.32	0	2.65	0.4	0	0	0	0	0	0	0
Solyc01g015080	0.58	4.59	0.6	0	0	0.18	0.53	0.04	2.65	471.16	0	0
Solyc01g015090	0.08	0	0	0.34	0.82	0.04	0.12	0.1	0.01	0.16	0.04	0.03
Solyc01g015100	0	0	0	0.11	0.09	0.05	0.05	0.1	0	0.04	0	0
Solyc01g015110	0.12	0.07	0.09	0.02	0.2	0.02	0	0.1	0	0.01	0.11	0.53
Solyc01g015120	0	0	0	0	0	0	0	0	0.02	0	0.02	0
Solyc01g015130	0	0	0	0	0	0	0	0	0	0	0.09	0
Solyc01g015140	0.23	0.18	0.2	1.32	0.43	0.42	1.31	0.8	0.4	1.1	0.76	0.32
Solyc01g015150	0	0.24	0	0	0	0	0.47	0.7	0.22	0	0.11	0
Solyc01g015160	0.28	0	0	0.09	0.17	0	0.33	0.13	0.11	0	0	0.12
Solyc01g015170	0	0	0	0	0	0	0	0	0	0	0	0
Solyc01g015180	0	0	0	0	0	0	0	0	0	0	0	0
Solyc01g015190	0	0	0	0.02	0	0	0	0	0	0	0	0
Solyc01g015200	0	0	0	0	0	0	0	0	0	0	0	0
Solyc01g015210	0	0.02	0.03	0.03	0	0.03	0	0	0.01	0	0	0
Solyc01g015220	0.16	0	0	0.17	0	0	0.03	0.05	0.01	0.02	0.05	0
Solyc01g015230	0	0	0	0	0	0	0	0	0	0	0	0
Solyc01g015240	0	0	0	0	0	0	0	0	0	0	0	0
Solyc01g015250	0	0	0	0.06	0	0	0	0	0	0	0	0
Solyc01g015260	0	0	0	0	0	0	0	0	0	0	0	0
Solyc01g015270	0	0.21	0.42	0.07	0.05	0	0	0	0	0	0	0
Solyc01g015280	0	0	0	0	0	0	0	0	0	0	0	0
Solyc01g015290	0	0	0	0	0	0	0	0	0	0	0	0
Solyc01g015300	0	0	0	0	0	0	0	0	0	0	0	0
Solyc01g016300	0	0	0	0	0	0	0	0	0	0	0	0
Solyc01g016310	0	0	0	0	0	0	0	0	0	0	0	0
Solyc01g016320	0	0	0	0	0	0	0	0	0	0	0	0
Solyc01g016330	0.06	0	0	0	0	0	0	0	0	0	0.05	0
Solyc01g016340	0	0	0	0	0	0	0	0	0	0	0	0
Solyc01g016350	0	0	0	0	0	0	0	0	0	0	0	0
Solyc01g016360	1.5	0.42	0.06	0.89	0.77	1.82	0.66	0.37	10.94	0.05	0.05	0.06
Solyc01g016370	1.21	0.8	0.29	0.65	0.16	0.99	1.24	0.76	6.85	0.08	0.01	0.1
Solyc01g016380	3.98	0.12	0.17	0.02	0	0	0.04	0.06	0.03	0	0.07	0.13
Solyc01g016390	3.63	0.07	0.03	0.01	0	0.02	0.03	0.03	0.05	0.01	0.04	0.04
Solyc01g016400	0.95	0.72	0.11	6.79	13.19	0.7	0.46	0.58	0.26	1.98	0.2	0.32
Solyc01g016410	6.79	6.76	6.65	16.31	19.47	4.74	5.47	4.81	2.05	8.33	3.87	2.17
Solyc01g016430	0	0	0	0	0	0	0	0	0	0	0	0
Solyc01g016450	0	0.11	0	0	0	0	0	0	0	0	0	0
Solyc01g016460	25.7	17.53	17.66	35.82	18.96	11.74	17.78	39.18	15.85	30.85	47.28	34.32
Solyc01g016470	16.51	28.75	24.06	25.66	14.89	27.74	42.94	49.31	32.42	38.78	83.94	128.77
Solyc01g016480	0.04	0.08	0.07	0.26	0.04	0	0.01	0.01	0.01	0	0.02	0
Solyc01g016510	0	1.34	0.75	1.48	0	0.07	0	0.06	0	0.04	0	0
Solyc01g016520	0.14	0	0	0	0	0	0	0	0	0.57	0.24	0
Solyc01g016530	0	0.33	1.14	0.27	0	0.09	0	0	0	0	0	0
Solyc01g016540	0	2.35	1.77	2.16	0	0.11	0.05	0.11	0.03	0.02	0	0.15
Solyc01g016550	0	0	0	0	0	0	0	0	0	0	0	0
Solyc01g016560	0	0	0	0	0	0	0	0	0	0.05	0	0
Solyc01g016570	0	0.2	0.22	0.85	0.12	0.03	0	0	0	0	0	0
Solyc01g016580	0	0	0	0	0	0	0	0	0	0	0	0
Solyc01g016590	0	0	0	0	0	0	0	0	0	0	0	0
Solyc01g016600	0	0	0	0	0	0	0	0	0	0	0	0
Solyc01g016610	0	0	0	0	0	0	0	0	0	0	0	0
Solyc01g016620	0	0	0	0	0	0	0	0	0	0	0	0
Solyc01g016630	0	0	0	0	0	0	0	0	0	0	0	0
Solyc01g016640	0	0	0	0	0	0	0	0	0	0	0	0
Solyc01g016650	0.27	0	0	0	0	0	0	0	0	0	0	0
Solyc01g016660	0	0.43	0	0	0	0	0	0	0	0	0	0
Solyc01g016670	0	0	0.1	0	0	0	0	0	0	0	0	0.08
Solyc01g016680	0	0	0	0	0	0	0	0	0.02	0	0	0.07
Solyc01g016690	0	0	0.19	0	0	0	0	0	0	0	0	0
Solyc01g016700	0.44	0	0.59	0.28	0.79	0	2.16	1.39	0.07	0.14	0.23	0
Solyc01g016710	0.13	0.27	0.05	0.26	0.17	0.17	0.25	0.81	0.24	0.34	0.34	0.2
Solyc01g016720	6.37	0.26	0.13	0.39	0	0	0	0	0.06	0	0	0
Solyc01g016730	0	0	0	0	0	0	0	0	0	0	0	0
Solyc01g016740	0	0	0	0	0	0	0	0	0	0	0	0
Solyc01g016750	0	0	0	0	0	0	0	0	0	0	0	0
Solyc01g016760	0	0	0	0	0	0	0	0	0	0	0	0
Solyc01g016770	0	0	0	0	0	0	0	0	0	0	0	0
Solyc01g016780	0	0	0	0	0	0	0	0	0	0	0	0
Solyc01g016790	0	0	0	0	0	0	0	0	0	0.03	0	0
Solyc01g016800	0	0	0	0	0	0	0	0	0	0	0	0
Solyc01g016810	0.15	0.17	0	0.16	0.66	0.38	0.26	0	0.17	0.1	0.09	0.37
Solyc01g016820	0	0	0	0	0	0	0	0	0	0	0	0
Solyc01g016830	0	0	0	0	0	0	0	0	0	0	0	0
Solyc01g016840	0	0	0	0	0	0	0	0	0	0	0	0
Solyc01g016850	0	0	0	0	0	0	0	0	0	0	0	0
Solyc01g016860	0.02	0.1	0.13	0.1	0.1	0.03	0.05	0.1	0.11	0.07	0.13	0.03
Solyc01g016870	0	0	0	0	0	0	0	0	0	0	0	0
Solyc01g016880	0	0	0	0	0	0	0	0	0	0	0	0
Solyc01g016890	0	0	0	0	0	0	0	0	0	0	0	0
Solyc01g016900	0	0	0	0	0	0	0	0	0	0.04	0	0
Solyc01g016910	0	0	0	0	0	0	0	0	0	0	0	0
Solyc01g016920	0	0	0	0	0	0	0	0	0	0	0	0
Solyc01g016930	0	0	0	0	0	0	0	0	0	0	0	0
Solyc01g016940	0	0	0	0	0	0	0	0	0	0	0	0
Solyc01g016950	0.23	0.15	0.09	0.37	0	0.06	0.06	0	0.09	0.13	0	0.03
Solyc01g016960	0	0	0	0	0	0	0	0	0	0	0	0
Solyc01g016970	0	0.16	0	2.22	4.79	0.17	0.16	0.06	0.06	0.23	0.2	0
Solyc01g016980	0	0	0	0	0	0	0	0	0	0	0	0
Solyc01g016990	0	0	0	0	0	0	0	0	0	0	0	0
Solyc01g017000	0	0	0	0	0	0	0	0	0	0	0	0
Solyc01g017010	0	0	0	0	0	0	0	0	0	0	0	0
Solyc01g017020	0	0	0	0	0	0	0	0	0	0	0	0
Solyc01g017030	0.09	0	0	0	0	0	0	0	0	0	0	0
Solyc01g017040	0	0	0	0	0	0	0	0	0	0	0	0
Solyc01g017050	0	0	0	0	0.04	0	0	0	0	0.03	0.02	0
Solyc01g017060	0	0.07	0.04	0.2	0.04	0.02	0.07	0.2	0	0.15	0.07	0.25
Solyc01g017070	0.12	1.32	0.21	0.6	0	0.23	0.5	0.27	0.39	0.02	0.02	0.09
Solyc01g017080	0.06	0.09	0.07	0.04	0.01	0.02	0.15	0.08	0.03	0.23	0.03	0.03
Solyc01g017090	0.42	4.1	0.53	0.55	0.35	1.44	0.64	0.44	1.21	0.05	0.25	0.55
Solyc01g017100	0.06	2.16	0.3	0.31	0.12	0.71	0.24	0.32	0.89	0	0.15	0.15
Solyc01g017110	0.34	1.88	0.37	0.16	0.02	0.45	0.29	0.15	0.34	0.01	0.08	0.09
Solyc01g017120	0.12	0	0	0	0	0	0	0	0	0	0	0
Solyc01g017130	0.16	1.11	1.03	1.05	0	0.3	0.3	0.18	0.18	0.45	0.26	0.6
Solyc01g017140	0	0.02	0.03	0.06	0.02	0.02	0	0	0.04	0.01	0.01	0.06
Solyc01g017150	0	0	0	0	0	0	0	0	0	0	0	0
Solyc01g017160	0	0	0	0	0	0	0	0	0	0	0	0
Solyc01g017170	0.95	2.4	1.19	0.88	1.01	3.66	1.11	1.53	6.82	0.14	0.63	0.84
Solyc01g017180	0	0.09	0	0	0	0	0	0	0	0	0	0
Solyc01g017190	0	0	0.17	0	0.03	0.1	0.1	0	0.11	0.02	0	0
Solyc01g017200	0	0	0	0	0	0	0	0	0.07	0	0.02	0
Solyc01g017210	0	0	0	0	0	0	0	0	0	0	0	0
Solyc01g017220	34.7	75.43	49.07	62.69	62.18	331.82	65.37	126.25	511.08	11.91	37.07	48.18
Solyc01g017230	0.16	1.62	0.42	0.28	0.14	0.36	0.27	0.05	0.73	0	0.12	0.22
Solyc01g017240	0.68	2.54	0.51	1.37	2.06	5.91	0.84	7.08	3.63	3.07	1.89	1.45
Solyc01g017250	0.81	0.3	0.21	0.72	1.05	1.76	0.29	2.79	1.7	1.06	0.77	0.47
Solyc01g017260	0	0.05	0	0	0	0	0	0	0.02	0	0	0.06
Solyc01g017270	0	0	0	0	0	0	0.12	0	0	0	0	0
Solyc01g017280	0	0	0	0	0	0	0	0	0	0	0	0
Solyc01g017290	0	0.27	0.1	0.17	0	0.07	0.12	0	0	0	0	0
Solyc01g017300	1.11	2.13	1.89	2.16	0.24	1.8	1.1	1.07	2	0.56	0.65	0.98
Solyc01g017310	0.09	0.58	0.12	0	0.04	0	0.12	0	0.16	0	0	0
Solyc01g017320	20.72	28.85	20.17	16.62	1.15	17.45	19.4	11.61	8.21	0.76	16.42	24.62
Solyc01g017330	1.77	11.4	4.15	4.73	0.61	4.65	4.27	2.2	6.36	0.2	1.74	4.21
Solyc01g017340	0.64	3.29	1.44	0.71	0.32	1.17	1.54	1.12	1.3	0.4	0.86	1.98
Solyc01g017350	1.91	2.3	1.2	0.8	0.15	1.15	0	0.37	0.29	0.27	0.94	0.82
Solyc01g017360	0.64	1	0.71	1.01	0.13	1.11	0.3	0.35	0.28	0.07	0.66	0.29
Solyc01g017370	1.14	2.31	0.88	1.04	0.13	2.27	0.53	0.55	0.73	0.62	1.4	1.63
Solyc01g017380	0.3	1.78	0.95	1.62	0.14	0.72	0.77	0.66	0.73	0.95	0.96	1.74
Solyc01g017390	0	0	0	0	0	0	0	0	0.08	0	0	0.12
Solyc01g017400	0.33	0.94	0.83	1.31	1.1	6.08	0.47	0.77	13.34	0.19	0.73	0.62
Solyc01g017410	0.08	0	0	0	0	0	0.07	0.1	0	0	0	0
Solyc01g017420	0.23	0.53	0.17	0.43	0.09	0.22	0.26	0.56	0.24	0.17	0.4	0.74
Solyc01g017430	0	0	0	0	0	0	0.06	0	0	0	0.02	0
Solyc01g017440	0.06	0.18	0.13	0.11	0.25	0.51	0.37	0.52	0.27	0.16	0.19	0.57
Solyc01g017450	0	0	0	0	0	0	0	0	0	0	0	0
Solyc01g017460	0.53	1.95	2.3	3.4	0.45	0.9	0.82	0.76	1.33	1.37	2.38	2.82
Solyc01g017470	0.26	0.71	0.47	0.49	0	0.7	0.2	0.9	0.18	0.06	0.29	0.56
Solyc01g017480	0	0	0	0	0.04	0.08	0	0	0.12	0.02	0	0
Solyc01g017490	0	0.08	0	0	0	0	0	0	0	0	0	0
Solyc01g017500	0	0	0	0	0	0	0	0	0	0	0	0
Solyc01g017510	0.44	0.48	0.48	0.63	0.02	0.46	0.13	0.2	0.13	0.45	0.52	1
Solyc01g017520	0.76	7.43	0.88	1.34	0.2	1.85	2.2	2.64	3.75	0.83	1.09	1.85
Solyc01g017530	2.02	4.79	1.84	3.79	1.23	4.39	2.05	2.12	3.18	1.42	1.97	3.63
Solyc01g017540	0	0	0.09	0	0	0.08	0.34	0.14	0.03	0.02	0.06	0
Solyc01g017550	0.2	0.57	0.56	0.54	0.02	0.04	0	0.04	0	0.03	0.01	0
Solyc01g017560	0.05	0	0	0	0	0	0	0	0	0.02	0	0
Solyc01g017570	0	0	0.26	0.55	0.19	0	0	0	0	0	0	0
Solyc01g017580	0	0	0	0	0	0	0	0	0	0	0	0
Solyc01g017590	0	0	0	0	0	0	0	0	0	0	0	0
Solyc01g017600	27.79	18.78	21.11	2.12	1.49	1.23	0.2	0.33	7.29	0.57	34.64	12.29
Solyc01g017610	0	0	0	0	0	0	0	0	0.01	0.01	0	0
Solyc01g017620	0	0	0	0	0	0	0	0	0	0	0	0
Solyc01g017630	0	0	0.11	0	0	0	0.18	0.08	0	0.25	0	0
Solyc01g017640	0.77	0.74	0	0.35	0.42	1.09	1.63	2.61	0.15	0.44	0.23	0.66
Solyc01g017650	0	0	0	0	0	0	0	0	0	0	0	0
Solyc01g017660	0	0	0	0	0	0	0	0	0	0	0	0
Solyc01g017670	0	0	0	0	0	0	0	0	0	0	0	0
Solyc01g017680	0	0	0	0	0	0	0	0	0	0	0	0
Solyc01g017690	0	0	0	0	0	0	0	0	0	0	0	0
Solyc01g017700	0	0	0	0	0	0	0	0	0	0	0	0
Solyc01g017710	4.25	0	0.41	0.43	0.83	1.21	0.76	0.82	0.4	0.8	0.27	0.15
Solyc01g017720	0.71	1.3	0	1.14	1.84	0.12	0.31	1.24	0.47	0.28	5.38	5.49
Solyc01g017730	0	0	0	0	0	0	0	0	0	0.25	0.03	0
Solyc01g017740	1.98	28.18	6.56	5.95	0.54	7.2	6.47	4.99	5.62	0.71	2.55	2.89
Solyc01g017750	0	0	0	0	0.07	0	0	0	0	0	0	0
Solyc01g017760	0	0	0	0	0	0	0.06	0	0	0	0	0
Solyc01g017770	0.07	0	0	0	0	0	0	0	0.01	0	0	0
Solyc01g017780	0	0	0.06	0.12	0.06	0.02	0.01	0	0	0.01	0	0
Solyc01g017790	0.14	0.11	0.14	0.19	0	0	0	0	0	0	0	0
Solyc01g017800	0	0	0	0	0	0	0	0	0	0	0	0
Solyc01g017810	0	0.02	0.04	0	0	0	0	0	0	0	0	0
Solyc01g017820	0	0	0	0	0	0	0	0	0	0	0	0
Solyc01g017830	0	0.05	0.07	0.07	0	0.04	0	0	0	0	0	0
Solyc01g017840	1.05	0.34	0.48	0.49	0.27	0.11	0.13	0.2	0.12	0.15	0.59	0.4
Solyc01g017850	0.04	0.04	0.01	0.02	0.02	0	0	0.02	0.01	0	0.03	0
Solyc01g017860	3.13	7.3	11.11	6.34	7.57	2.71	4.78	2.54	1.98	2.18	5.1	2.62
Solyc01g017870	0.67	0.92	1.17	0.18	0.05	0	0	0.11	0	0.07	0.16	0
Solyc01g017880	0	0	0	0	0	0	0	0	0	0	0	0
Solyc01g017890	0	0	0	0	0	0	0	0	0	0	0	0
Solyc01g017900	0	0	0	0	0	0	0	0	0	0	0	0
Solyc01g017910	0	0	0	0	0	0	0	0	0	0	0	0
Solyc01g017920	0	0	0	0	0	0	0	0	0	0	0	0
Solyc01g017930	0	0	0	0	0	0	0	0	0	0	0	0
Solyc01g017940	0	0	0	0	0	0	0	0	0	0	0	0
Solyc01g017950	0	0	0	0	0	0	0	0	0	0	0	0
Solyc01g017960	0	0	0	0	0	0	0	0	0	0	0	0
Solyc01g017970	0	0	0	0	0	0	0	0	0	0	0	0
Solyc01g017980	0	0.21	0.52	0.06	0.01	0.03	0.02	0.02	0.01	0	0.02	0
Solyc01g017990	0	0	0	0	0	0	0	0	0	0	0	0
Solyc01g018000	0	0	0	0	0	0	0	0	0	0	0	0
Solyc01g018010	0	0	0	0	0	0	0	0	0	0	0	0
Solyc01g018020	19.74	0.11	0.04	4.7	16.94	0.15	0.05	0.11	0.09	0.11	0.18	0.2
Solyc01g018040	0	0	0	0	0	0	0	0	0	0.01	0	0
Solyc01g018050	0	0	0	0.03	0	0	0	0	0	0	0	0
Solyc01g018060	1.14	1.87	0.71	1.06	1.22	12.09	11.07	15.24	5.35	0.65	1.02	2.99
Solyc01g018070	0	0.06	0	0	0	0	0	0	0	0	0	0
Solyc01g018080	0	0	0	0	0	0	0	0	0	0	0	0
Solyc01g018090	4.33	8.74	6.81	9.41	1.09	4.06	9.15	2.61	7.62	0.35	2.43	3.86
Solyc01g018100	0	0	0	0	0	0	0	0	0	0	0	0
Solyc01g019100	0	0	0	0	0	0	0	0	0	0	0	0
Solyc01g020100	0	0	0	0	0	0	0	0	0	0	0	0
Solyc01g020110	0	0.16	0.12	0.12	0	0	0	0	0	0	0	0
Solyc01g020120	1.2	3.41	2.73	0.44	0.35	1.08	3.47	8.02	0.73	1.25	7.49	6.06
Solyc01g020130	8.9	9.37	8.1	17.62	5.28	7.93	17.27	13.23	7.27	18.1	8.1	6.39
Solyc01g020140	5.78	6.96	6.89	17.2	4.19	7.23	11.37	9.76	6.46	14.88	5.98	4.5
Solyc01g020150	5.95	9.21	8.73	20.63	6.44	9.2	12.87	9.67	5.89	14.34	7.33	5.21
Solyc01g020160	0	0	0.23	2.75	0	0	0.41	0.12	0.06	0.07	0.11	0.37
Solyc01g020170	0.04	0.24	0.13	0.42	0	0.03	0.06	0	0	0	0.01	0
Solyc01g020180	0	0	0	0.1	0	0	0	0	0	0	0	0
Solyc01g020190	9.64	9.4	8.78	4.97	3.38	10.03	9.85	11.41	5.18	13.18	9.4	5.48
Solyc01g020200	0.45	1.22	0.32	5.1	10.52	2.67	0.65	5.56	4.91	3.39	1.74	1.68
Solyc01g020210	0	0	0.1	0	0	0	0	0	0	0.02	0	0
Solyc01g020220	4.38	8.09	8.94	6.4	4.14	4.42	7.54	13.18	3.02	7.84	20.83	18.4
Solyc01g020230	1.88	2.24	1.81	3.58	2.18	1.16	0.92	3.18	1.69	1.62	6.13	3.88
Solyc01g020240	7.33	12.92	13.35	16.11	27.61	6.83	6.44	11.79	8.3	7.41	19.04	18.38
Solyc01g020250	0.25	0.04	0.21	0.45	0.13	0.16	0.22	0.13	0.06	0.21	0.24	0.11
Solyc01g020260	1.11	0	0	0	0.15	0	0	0.18	1.47	0	0.34	0
Solyc01g020270	0.31	0.15	0.24	0.1	0.24	0	0.54	2.4	0.06	0.08	0.45	0.12
Solyc01g020280	0	0	0	0.07	0	0	0	0	0	0	0	0
Solyc01g020290	0	0	0	0	0.08	0	0.13	0.3	0.07	0.05	0.23	0.17
Solyc01g020300	0	0	0	0	0	0	0	0	0	0	0	0
Solyc01g020310	0	0	0	0	0.08	0.08	0.12	0	0	0	0	0.31
Solyc01g020320	7.6	14.82	12.86	11.94	12.95	10.35	12.12	12.33	7.75	13.15	17.61	14.59
Solyc01g020330	2.23	1.61	2.09	6.97	1.77	0.88	2.03	4.76	1.6	4.8	5.08	3.9
Solyc01g020340	0.27	0.15	0.32	0.26	0.23	0.48	0.54	1.08	0.33	1.23	1.17	1.34
Solyc01g020350	0.23	0.17	0.18	0	0	0.15	0	0.36	0.05	0.16	0.15	0
Solyc01g020360	0	0	0	0	0	0	0	0	0	0	0	0
Solyc01g020370	0	0.05	0	0.02	0	0	0	0	0	0	0	0
Solyc01g020380	0.14	0.02	0	0.1	0.3	0.07	0	0.02	0.05	0.05	0.19	0.48
Solyc01g020390	0	0	0	0	0	0	0	0	0	0	0	0
Solyc01g020400	0	0	0	0	0	0	0	0	0	0	0.05	0
Solyc01g020410	0	0	0	0	0	0	0	0	0	0	0	0
Solyc01g020430	0	0	0	0	0	0	0	0	0	0	0	0
Solyc01g020440	9.06	22.63	24.64	18.57	8.89	11	19.11	36.67	8.82	19.96	60.11	59.58
Solyc01g020450	0	0	0	0	0	0	0	0	0	0	0	0
Solyc01g020460	2.78	2.75	0.91	0.52	0.87	6.29	1.4	2.52	1.93	0.2	2.36	3.17
Solyc01g020470	0.11	0.14	0	0	0	0	0.51	0.09	0	0	0.02	0
Solyc01g020480	0	0.02	0	0	0	0	0	0	0	0	0	0
Solyc01g020490	0	0	0	0	0	0	0	0	0	0	0	0
Solyc01g020500	0.79	0.83	2.21	5.49	1.85	2.2	3.56	8.48	1.53	7.54	4.03	2.47
Solyc01g020510	0	0	0	0	0	0	0	0	0	0	0	0
Solyc01g020520	3.47	2.88	4.02	3.36	2.63	3.91	4.67	7.7	1.76	6.7	7.47	5.94
Solyc01g020530	0	0	0	0	0	0	0	0	0	0	0	0
Solyc01g020550	0	0	0	0	0	0	0	0	0	0	0	0
Solyc01g020560	0	0	0	0	0	0	0	0	0	0	0	0
Solyc01g020570	0.09	0.17	0.07	0.23	0	0.2	1.03	0.56	0.18	0	0.09	0
Solyc01g020580	0	0	0.03	0.07	0	0	0	0	0	0	0.02	0
Solyc01g020590	0	0	0	0	0	0	0	0	0	0	0	0
Solyc01g020600	0.47	0.02	0	0.07	0	0.03	0	0	0.01	0.04	0	0
Solyc01g021600	0.34	0.99	0.57	0.21	0.02	0.87	5.33	3.17	1.67	1.64	0.79	0.73
Solyc01g021610	0	0	0	0	0	0	0	0	0	0	0	0
Solyc01g021620	0	0	0	0	0	0	0.24	0	0	0	0	0
Solyc01g021630	0.22	0	0	0	0	0.11	0.05	0	0	0	0	0
Solyc01g021640	10.58	7.91	8.64	11.5	12.83	14.29	13.31	17.69	5.4	19.97	13.41	9.07
Solyc01g021650	0	0	0	0	0	0	0	0	0	0	0	0
Solyc01g021660	0.06	0	0	0	0	0	0.02	0	0	0.02	0	0
Solyc01g021670	38.17	42.1	42.3	52.08	72.52	27.83	29.27	26.68	29.41	30.74	24.49	20.78
Solyc01g021680	0	0	0	0	0	0	0	0	0	0	0	0
Solyc01g021690	0	0.05	0	0.33	0	0	0	0	0	0	0	0
Solyc01g021700	0	0.04	0	0.05	0	0	0	0	0	0	0	0
Solyc01g021710	0	0	0	0	0	0	0	0	0	0	0	0
Solyc01g021720	0	0	0	0.08	0.09	0	0	0	0	0	0	0
Solyc01g021730	0	0.07	0	0.06	0.32	0.01	0.01	0.14	0.03	0.04	0.09	0.02
Solyc01g021740	0	0.39	0.12	0.12	0.2	0.61	0.58	1.42	0.28	0.14	0.32	0.36
Solyc01g022740	3.36	5.32	5.13	5.42	3.68	5.09	4.41	6.37	6.05	3.62	6.34	3.92
Solyc01g022750	86.51	67.37	76.01	65.56	107.03	45.92	55.52	46.63	30.91	60.66	45.74	52.84
Solyc01g022760	0	0	0	0	0	0	0	0	0	0	0	0
Solyc01g022770	0	0	0	0	0	0	0.2	0	0	0	0	0
Solyc01g022780	0	0	0	0	0	0	0	0	0	0	0	0
Solyc01g022790	0	0	0	0	0	0	0	0	0	0	0	0
Solyc01g028800	3.5	9.1	9.3	8.72	0.77	0.71	0.43	0.42	0.14	0.81	0.73	0.31
Solyc01g028810	224.17	432.8	447.2	295.33	585.22	186.75	149.97	235.01	306.87	83.7	532.24	844.08
Solyc01g028830	9.74	21.07	19.51	23.76	9.61	25.15	53.96	61.37	9.54	54.49	26.59	18.55
Solyc01g028840	0	0	0	0	0	0	0	0	0	0	0	0
Solyc01g028850	0.1	0.09	0.05	0.76	0.03	0.09	0	0	0.11	0	0	0.11
Solyc01g028860	59.74	95.95	93.06	117.23	165.73	127.69	130.94	200.61	58.88	166.41	109.76	98.09
Solyc01g028870	12.62	22.14	24.55	17.21	35.46	18.09	18.71	25.21	16.38	13.46	33.24	52.72
Solyc01g028880	0.1	0.05	0.16	0.11	0	0.04	0	0	0	0.03	0	0.11
Solyc01g028890	0.03	0.03	0	0.03	0	0.03	0	0	0	0.02	0.03	0
Solyc01g028900	150.37	76.02	78.99	65.13	87.54	128.26	124.02	85.4	55.23	134.95	71.55	49.7
Solyc01g028910	0	0	0	0	0	0	0	0	0	0	0	0
Solyc01g028920	0	0	0	0	0	0	0	0	0	0	0	0
Solyc01g028930	29.66	26.1	23.72	32.36	23.86	29.28	31.98	34.59	16.36	35.64	33.98	32.3
Solyc01g028940	0	0.75	0	1.18	0	0.27	0.13	0	0.19	0	0	0
Solyc01g028950	0	0	0	0	0	0	0	0	0	0	0	0
Solyc01g028960	0	0	0	0	0	0	0	0	0	0	0	0
Solyc01g028970	0.02	0.03	0.03	0.12	0.08	0	0.03	0.08	0.09	0.08	0.09	0.03
Solyc01g028980	0	0	0	0	0	0	0	0	0	0	0	0
Solyc01g033980	4.35	6.66	6.27	8.21	6.18	3.45	6.45	7.21	2.02	5.96	6.72	5.99
Solyc01g033990	0	0	0	0	0	0	0	0	0	0	0	0
Solyc01g034000	0	0.02	0	0	0	0	0	0.01	0	0	0	0
Solyc01g034010	0.41	1.65	1.59	5.02	0.49	0.15	0	0.04	0.05	0.07	0.03	0.03
Solyc01g034020	25.72	45.94	52.07	47.26	30.44	30.27	42.03	45.29	33.79	34.58	54.82	60.3
Solyc01g034030	0	0	0	0	0	0	0	0	0	0	0	0
Solyc01g034040	0.03	0.93	0.59	0.46	0.1	0.09	0	0.01	0	0.01	0	0.01
Solyc01g034050	0.05	0.04	0	0.15	0.06	0.36	0.32	0.67	0.32	0.05	0.05	0.12
Solyc01g034060	0.06	0	0	0.07	1.84	0.07	0	0	0.08	0	0	0
Solyc01g034070	0.13	0.16	0	0.05	0	0.03	0.34	0.43	0	0.07	0.01	0.07
Solyc01g034080	1.16	3.27	3	2.42	0.99	0.15	0.22	0.42	0.06	0.32	0.92	0.47
Solyc01g034090	0	0	0	0	0	0	0	0	0	0	0	0
Solyc01g034100	0.05	0.03	0.03	0.11	0.01	0.07	0.04	0.06	0.01	0.03	0.02	0.05
Solyc01g034110	0	0	0	0	0	0.04	0	0	0	0	0	0
Solyc01g034120	0	0	0	0.07	0	0	0.03	0.03	0	0	0	0
Solyc01g034130	0.07	0.04	0.05	0.14	0.04	0.06	0.06	0.1	0.02	0.04	0.16	0.09
Solyc01g034140	0	0	0	0	0	0	0	0	0	0	0	0
Solyc01g034150	17.51	6.88	6.24	9.53	6.9	18.57	17.51	29.05	7.84	33.46	21.33	14.38
Solyc01g034160	0.02	0.33	0.45	0.51	0.39	0.23	0.35	0.49	0.12	0.44	0.43	0.28
Solyc01g034170	0	0	0	0	0	0	0	0	0	0	0	0
Solyc01g034180	0.02	0	0	0	0	0	0	0	0	0	0	0
Solyc01g034190	0	0	0	0	0	0	0	0	0	0	0	0
Solyc01g034200	0	0	0	0	0	0	0	0	0	0	0	0
Solyc01g034210	0	0	0	0	0	0	0	0	0	0	0	0
Solyc01g034220	0.03	0	0	0.01	0	0	0	0	0	0	0	0
Solyc01g035220	1.16	2.22	1.79	2.13	0.43	2.39	2.4	2.67	7.67	0	1.38	2.12
Solyc01g038220	0	0	0	0.03	0	0	0	0	0	0	0	0
[truncated: 32,728 more rows]

## Sheet: raw date-tomato GRAS gene
gene ID	S0608	S0609	S0610	S0611	S0612	S0613	S0614	S0615	S0616	S0617	S0618	S0619
Solyc01g008910.2.1	3.36	3.86	4.22	6.43	21.8	4.36	1.54	3.69	2.94	2.28	7.71	2.6
Solyc01g009840.1.1	0	0	0.07	0.11	0.07	0.03	1.77	0.96	0.02	0.07	0.47	0.38
Solyc01g059950.1.1	0	0.16	0.25	0.34	0	0.33	1.61	3.67	0.18	0.99	0.34	3.03
Solyc01g059960.1.1	0	0	0	0	0	0	0	0	0	0	0	0
Solyc01g079370.2.1	0.15	0.58	0.58	0.32	0.09	0.16	1.15	0.38	0.09	0.81	0.02	0.23
Solyc01g079380.1.1	0.03	0	0	0	0.01	0.03	0	0	0	0.02	0.02	0.03
Solyc01g090950.2.1	24.21	12.54	14.88	7.21	5.51	15.95	16.72	21.9	15.11	14.88	21.07	17.12
Solyc01g100200.2.1	0.86	4.47	1.81	1.72	20.06	40.04	30.65	35.4	5.34	81.88	2.73	1.71
Solyc02g085340.1.1	10.71	21.66	21.6	19.75	2.71	27.3	27.58	30.48	12.98	47.28	32.65	18.68
Solyc02g085600.1.1	80.26	7.01	5.81	5.05	10.19	40.64	32.1	30.26	13.8	45.14	7.73	9.7
Solyc02g092370.1.1	4.7	2.28	2.09	1.29	0.58	8.23	23.21	37.99	3.13	25.03	19.44	20.85
Solyc02g092570.1.1	3.58	1.04	0.91	0.51	0.03	3.69	0.1	2.2	6.7	3.08	2.74	8.81
Solyc02g094340.1.1	0.18	0	0.02	0.08	0.01	0	0.04	0	0.01	0.27	0	0
Solyc03g025170.1.1	103.14	51.19	55.59	31.73	31.84	22.88	29.84	29.6	22.75	40.04	47.53	30.38
Solyc03g110950.1.1	0	0	0	0	0	0	0	0.01	0	0	0	0
Solyc03g123400.1.1	0.15	0.29	0.15	0.07	0.04	0.58	0.11	0.02	0.41	12.11	0	0
Solyc04g011630.1.1	19.52	18.46	16.97	14.67	11.47	19.15	23.49	20.98	15.26	18.47	19.64	13.32
Solyc04g014830.1.1	0.71	0.88	0.76	4.38	0.57	1.08	1.3	1.06	0.17	0.35	0.56	0.27
Solyc04g064550.1.1	18.23	15.67	11.85	27.15	11.89	60.22	51.98	40.87	20.86	102.69	22.74	16.29
Solyc05g053090.1.1	5.25	10.57	9.69	14.27	26	21.79	16.69	20.2	9.11	58.17	13.81	7.16
Solyc05g053420.1.1	0	0	0	0	0	0	0	0	0.02	0	0.01	0
Solyc05g054170.2.1	22.1	18.03	13.96	20.86	8.58	71.93	52.95	44.07	13.19	69.46	13.42	11.44
Solyc06g009610.1.1	0.02	0.05	0.13	0	0	0	0	0.02	0.01	0.14	0.01	0.02
Solyc06g035620.2.1	16.33	11.6	11.08	15.14	6.97	57.36	43.88	40.55	12.72	71.43	12.67	8.45
Solyc06g036170.1.1	111.94	38.99	38.6	69.81	163.57	74.09	88.72	47.22	14.14	196.07	37	11.97
Solyc06g076280.1.1	21.96	39.72	43.4	31.53	19.97	81.95	64.1	117.88	51.86	104	92.92	45.71
Solyc06g076290.1.1	0	1.01	1.04	0.45	0.23	0.21	0.13	0.12	0.38	0.2	0.46	0.36
Solyc06g082530.1.1	1.66	0.77	0.34	1.19	0.05	3.94	1.89	3.03	1.98	8.68	0.41	0.09
Solyc07g043330.1.1	11.86	16.28	16.29	6.89	3.94	15.29	11.87	9.73	12.07	2.31	16.75	15.78
Solyc07g047950.1.1	25.65	32.9	28.48	36.15	16.41	16.42	45.61	34.51	19.89	86.79	22.64	15.06
Solyc07g052960.1.1	0	0.09	0.12	7.14	398.83	0.02	0.03	1.43	0.09	0.19	3.18	1.28
Solyc07g063940.1.1	46.3	17.18	16.78	11.48	8.99	137	63.2	92.24	19.83	68.78	29.76	20.57
Solyc07g065270.1.1	53.97	34.9	30.88	49.98	35.1	78.18	56.59	68.46	32.57	55.26	73.26	29.77
Solyc07g066250.1.1	0	0.24	0	0.05	0	0	0.03	4.43	0	1.8	9.21	0.77
Solyc08g014030.1.1	0.95	1.51	0.85	0.94	0.02	3.84	24.78	9.45	5.04	0.62	4	8.1
Solyc08g078800.1.1	18.33	37.73	39.69	25.93	6.41	18.89	26.7	56.44	8.81	24.59	100.53	48
Solyc08g080400.1.1	0.36	2.2	3.42	2.42	0.73	1.2	5.71	10.35	0.6	2.3	27	23.93
Solyc09g090830.2.1	8.02	10.76	9.57	8.64	9.68	8.92	10.36	9.56	4.31	16.68	17.48	14.8
Solyc09g010920.1.1	3.65	5.27	6.2	4.04	3.41	11.22	11.53	12.97	10.58	18.44	8.43	4.9
Solyc09g018460.1.1	0.91	0.54	0.36	0.6	2.82	1.19	1.14	0.8	0.29	7.61	0.16	0.03
Solyc09g066450.1.1	0.07	0	0	0	0	0.04	0	0.02	0.04	0.67	0	0.04
Solyc10g074680.1.1	0.65	0.88	0.52	1.86	0.26	1.22	26.64	40.08	0.33	15.56	31.23	24.92
Solyc10g086370.1.1	0.15	0.47	0.15	0.24	0.59	1.84	1.72	1.03	0.19	6.17	0.11	0.05
Solyc10g086380.1.1	0.26	0.46	0.19	0.58	0.29	3.42	6.67	3.02	1.08	22.07	0.17	0.19
Solyc10g086530.1.1	8.54	6.13	5.05	4.89	0.64	12.18	13.87	13.48	17.38	23.22	16.04	58.07
Solyc11g005610.1.1	0.09	0.92	0.55	0.21	0	0.5	0.29	0.13	0.04	4.3	0.05	0
Solyc11g011260.1.1	115.55	150.47	162.97	88.52	62.26	162.3	246.37	263.3	165.69	154.6	154.49	116.38
Solyc11g012510.1.1	338.77	299.92	327.02	210.26	17.56	232.13	126.53	99.85	70.55	265.44	70.71	41.26
Solyc11g013150.1.1	3.1	25.3	28.05	14.16	2.73	3.4	6.11	2.02	5.67	16.49	2.96	2.74
Solyc11g017100.1.1	0	0.37	0.23	0.07	0.03	0	0.2	0	0.13	17.84	0.02	0
Solyc12g005340.1.1	89.52	112.88	98.88	127.65	52.34	455.85	302.57	275.36	95	438.01	82.52	50.57
Solyc12g049320.1.1	0	0.34	0.18	0.33	0.02	0.03	0.3	0.28	0	0.15	0.16	0.18
Solyc12g099220.1.1	0	1.01	0.43	0.63	0.82	0.26	0.64	0.87	0.15	0.61	0.6	0.45
Solyc12g099900.1.1	30.46	24.42	23.66	76.86	21.3	64.48	56.3	46.44	29.73	67.45	26.64	26.36

## Sheet: Fig5-raw data x 100
gene ID	A	B	C	D	E	F	G	H	I	J	K	L
Solyc01g008910.2.1	336	386	422	643	2180	436	154	369	294	228	771	260
Solyc01g009840.1.1	0	0	7	11	7	3	177	96	2	7	47	38
Solyc01g059950.1.1	0	16	25	34	0	33	161	367	18	99	34	303
Solyc01g059960.1.1	0	0	0	0	0	0	0	0	0	0	0	0
Solyc01g079370.2.1	15	58	58	32	9	16	115	38	9	81	2	23
Solyc01g079380.1.1	3	0	0	0	1	3	0	0	0	2	2	3
Solyc01g090950.2.1	2421	1254	1488	721	551	1595	1672	2190	1511	1488	2107	1712
Solyc01g100200.2.1	86	447	181	172	2006	4004	3065	3540	534	8188	273	171
Solyc02g085340.1.1	1071	2166	2160	1975	271	2730	2758	3048	1298	4728	3265	1868
Solyc02g085600.1.1	8026	701	581	505	1019	4064	3210	3026	1380	4514	773	970
Solyc02g092370.1.1	470	228	209	129	58	823	2321	3799	313	2503	1944	2085
Solyc02g092570.1.1	358	104	91	51	3	369	10	220	670	308	274	881
Solyc02g094340.1.1	18	0	2	8	1	0	4	0	1	27	0	0
Solyc03g025170.1.1	10314	5119	5559	3173	3184	2288	2984	2960	2275	4004	4753	3038
Solyc03g110950.1.1	0	0	0	0	0	0	0	1	0	0	0	0
Solyc03g123400.1.1	15	29	15	7	4	58	11	2	41	1211	0	0
Solyc04g011630.1.1	1952	1846	1697	1467	1147	1915	2349	2098	1526	1847	1964	1332
Solyc04g014830.1.1	71	88	76	438	57	108	130	106	17	35	56	27
Solyc04g064550.1.1	1823	1567	1185	2715	1189	6022	5198	4087	2086	10269	2274	1629
Solyc05g053090.1.1	525	1057	969	1427	2600	2179	1669	2020	911	5817	1381	716
Solyc05g053420.1.1	0	0	0	0	0	0	0	0	2	0	1	0
Solyc05g054170.2.1	2210	1803	1396	2086	858	7193	5295	4407	1319	6946	1342	1144
Solyc06g009610.1.1	2	5	13	0	0	0	0	2	1	14	1	2
Solyc06g035620.2.1	1633	1160	1108	1514	697	5736	4388	4055	1272	7143	1267	845
Solyc06g036170.1.1	11194	3899	3860	6981	16357	7409	8872	4722	1414	19607	3700	1197
Solyc06g076280.1.1	2196	3972	4340	3153	1997	8195	6410	11788	5186	10400	9292	4571
Solyc06g076290.1.1	0	101	104	45	23	21	13	12	38	20	46	36
Solyc06g082530.1.1	166	77	34	119	5	394	189	303	198	868	41	9
Solyc07g043330.1.1	1186	1628	1629	689	394	1529	1187	973	1207	231	1675	1578
Solyc07g047950.1.1	2565	3290	2848	3615	1641	1642	4561	3451	1989	8679	2264	1506
Solyc07g052960.1.1	0	9	12	714	39883	2	3	143	9	19	318	128
Solyc07g063940.1.1	4630	1718	1678	1148	899	13700	6320	9224	1983	6878	2976	2057
Solyc07g065270.1.1	5397	3490	3088	4998	3510	7818	5659	6846	3257	5526	7326	2977
Solyc07g066250.1.1	0	24	0	5	0	0	3	443	0	180	921	77
Solyc08g014030.1.1	95	151	85	94	2	384	2478	945	504	62	400	810
Solyc08g078800.1.1	1833	3773	3969	2593	641	1889	2670	5644	881	2459	10053	4800
Solyc08g080400.1.1	36	220	342	242	73	120	571	1035	60	230	2700	2393
Solyc09g090830.2.1	802	1076	957	864	968	892	1036	956	431	1668	1748	1480
Solyc09g010920.1.1	365	527	620	404	341	1122	1153	1297	1058	1844	843	490
Solyc09g018460.1.1	91	54	36	60	282	119	114	80	29	761	16	3
Solyc09g066450.1.1	7	0	0	0	0	4	0	2	4	67	0	4
Solyc10g074680.1.1	65	88	52	186	26	122	2664	4008	33	1556	3123	2492
Solyc10g086370.1.1	15	47	15	24	59	184	172	103	19	617	11	5
Solyc10g086380.1.1	26	46	19	58	29	342	667	302	108	2207	17	19
Solyc10g086530.1.1	854	613	505	489	64	1218	1387	1348	1738	2322	1604	5807
Solyc11g005610.1.1	9	92	55	21	0	50	29	13	4	430	5	0
Solyc11g011260.1.1	11555	15047	16297	8852	6226	16230	24637	26330	16569	15460	15449	11638
Solyc11g012510.1.1	33877	29992	32702	21026	1756	23213	12653	9985	7055	26544	7071	4126
Solyc11g013150.1.1	310	2530	2805	1416	273	340	611	202	567	1649	296	274
Solyc11g017100.1.1	0	37	23	7	3	0	20	0	13	1784	2	0
Solyc12g005340.1.1	8952	11288	9888	12765	5234	45585	30257	27536	9500	43801	8252	5057
Solyc12g049320.1.1	0	34	18	33	2	3	30	28	0	15	16	18
Solyc12g099220.1.1	0	101	43	63	82	26	64	87	15	61	60	45
Solyc12g099900.1.1	3046	2442	2366	7686	2130	6448	5630	4644	2973	6745	2664	2636
