# Supplementary material for: Genome-wide identification and characterization of GRAS transcription factors in tomato (Solanum lycopersicum)
Source: PeerJ. 2017 Nov 8;5:e3955. doi: 10.7717/peerj.3955 (PMC5681854; doi:10.7717/peerj.3955)
Supplement: Supplemental Information 1 [file peerj-05-3955-s003.zip › HemI_raw-data/D010_average_RPKM-Fig 6.xls]

## Sheet: sequecing raw data
gene	PtoR DC3000 4h	prf3 DC3000 4h	prf19 DC3000 4h	PtoR DC3000 6h	prf3 DC3000 6h	prf19 DC3000 6h
Solyc00g005000.2.1	0	0	0	0	0	0
Solyc00g005020.1.1	0	0	0	0	0	0
Solyc00g005040.2.1	1.84	0.73	1.05	0.74	3.53	4.34
Solyc00g005050.2.1	37.76	38.45	40.11	70.18	43.28	44.75
Solyc00g005060.1.1	0	0	0	0	0	0
Solyc00g005070.1.1	0	0	0	0	0	0
Solyc00g005080.1.1	0.18	0.5	0.1	0.19	0.18	0.2
Solyc00g005090.1.1	0	0	0	0	0	0
Solyc00g005100.1.1	0	0	0	0	0	0
Solyc00g005110.1.1	0	0	0	0	0	0
Solyc00g005120.1.1	0	0	0	0	0	0
Solyc00g005130.1.1	0.22	0	0	0	0	0
Solyc00g005140.1.1	0	0	0	0	0	0
Solyc00g005150.1.1	0.54	0.81	0.4	1.11	0.39	0.42
Solyc00g005160.1.1	0	0	0	0	0	0
Solyc00g005170.1.1	0	0	0	0	0	0
Solyc00g005180.1.1	0	0	0	0	0	0
Solyc00g005280.1.1	0	0	0	0	0	0
Solyc00g005420.1.1	0	0	0	0	0	0
Solyc00g005430.1.1	0	0	0	0	0	0
Solyc00g005440.1.1	3.44	4.41	5.74	4.32	5.52	5.1
Solyc00g005450.1.1	0	0	0	0	0	0
Solyc00g005460.1.1	0	0	0	0	0	0
Solyc00g005470.1.1	0	0	0	0	0	0
Solyc00g005480.1.1	0	0	0	0	0	0
Solyc00g005490.1.1	0	0	0	0	0	0
Solyc00g005840.2.1	10.93	75.44	76.43	15.49	70.4	67.08
Solyc00g005850.1.1	0	0	0	0	0	0
Solyc00g005860.1.1	0	0.09	0.09	0	0.11	0.06
Solyc00g005870.1.1	0.02	0.06	0.05	0.03	0.08	0.03
Solyc00g005880.1.1	0	0.06	0	0	0.03	0
Solyc00g005890.2.1	0	0.32	0	0	0	0.49
Solyc00g005900.1.1	0	0	0	0	0	0.14
Solyc00g005980.1.1	0	0	0	0	0	0
Solyc00g006010.1.1	0	0	0	0	0	0
Solyc00g006020.1.1	0	0	0	0	0	0
Solyc00g006050.1.1	0	0	0	0	0	0
Solyc00g006090.1.1	0	0	0	0	0	0
Solyc00g006170.1.1	0	0	0	0	0	0
Solyc00g006250.1.1	0	0	0	0	0	0
Solyc00g006470.1.1	0	0	0	0	0.11	0.19
Solyc00g006480.1.1	0	0	0	0	0	0
Solyc00g006490.2.1	9.32	7.84	8.52	16.53	10.31	10.85
Solyc00g006500.1.1	0	0	0	0	0	0
Solyc00g006510.1.1	0	0	0	0	0	0
Solyc00g006520.1.1	0	0	0	0	0	0
Solyc00g006530.1.1	0	0	0	0	0	0
Solyc00g006540.1.1	0	0	0	0	0	0
Solyc00g006550.1.1	0	0	0	0	0	0
Solyc00g006560.1.1	0	0	0	0	0	0
Solyc00g006570.1.1	0	0	0	0	0	0
Solyc00g006590.1.1	0	0	0	0	0	0
Solyc00g006600.1.1	0.2	0.36	0.24	0.31	0.1	0.17
Solyc00g006630.1.1	0	0	0	0	0	0
Solyc00g006650.1.1	0	0	0	0	0	0
Solyc00g006660.1.1	0	0	0	0	0	0
Solyc00g006670.2.1	0	0	0	0	0	0.38
Solyc00g006680.1.1	0	0	0	0	0	0
Solyc00g006690.2.1	0	0	0	0	0	0
Solyc00g006700.1.1	0	0	0	0	0	0
Solyc00g006800.2.1	12.13	10.2	11.98	26.73	13.75	14.49
Solyc00g006810.2.1	39.61	47.56	49.59	24.64	46.14	45.01
Solyc00g006820.2.1	2.31	9.46	15.68	1.91	1.43	2.27
Solyc00g006830.2.1	13.95	15.09	14.37	17.14	13.67	13.6
Solyc00g006840.2.1	0	0	0	0	0	0
Solyc00g006850.1.1	0	0	0	0	0	0
Solyc00g006860.1.1	0	0	0	0	0	0
Solyc00g006870.1.1	0	0	0	0	0	0
Solyc00g006880.1.1	0	0	0	0	0	0
Solyc00g006890.1.1	0	0	0	0	0	0
Solyc00g006900.1.1	0.93	1.76	2.19	0.99	1.99	1.85
Solyc00g007000.1.1	0	0	0.19	0	0.36	0
Solyc00g007010.2.1	4.03	5.72	5.25	7.13	6	4.53
Solyc00g007020.1.1	0	0	0	0	0	0
Solyc00g007030.1.1	0.81	0.04	0.04	1.74	0.04	0.03
Solyc00g007040.1.1	0	0	0	0	0	0
Solyc00g007050.1.1	0	0	0	0	0	0
Solyc00g007060.2.1	63.25	32.17	27.3	41.94	21.04	18.12
Solyc00g007070.2.1	57.77	63.21	68.01	71.89	34.19	37.7
Solyc00g007080.2.1	1.6	2.21	2.29	1.51	1.66	1.42
Solyc00g007090.2.1	13.7	18.37	18.57	12.45	13.81	15.26
Solyc00g007100.2.1	20.03	8.52	7.81	26.04	10.89	9.75
Solyc00g007110.2.1	5.24	2.21	2.6	3.44	2.14	2.13
Solyc00g007120.2.1	10.23	5.67	5.87	9.01	5.2	5.43
Solyc00g007130.2.1	0.07	0.15	0.26	0.12	0.17	0.34
Solyc00g007140.1.1	0	0	0	0	0	0
Solyc00g007150.2.1	1.26	1.26	1.1	2.95	0.87	1.74
Solyc00g007160.1.1	0	0.06	0.06	0.04	0.05	0
Solyc00g007170.1.1	0.19	0	0.1	0.23	0	0.12
Solyc00g007180.1.1	0	0	0	0	0	0
Solyc00g007190.2.1	0.32	0.41	0.3	0.67	0.64	0.83
Solyc00g007200.2.1	2.96	6.57	6.18	5.79	8.7	6.68
Solyc00g007210.1.1	0	0	0	0	0	0
Solyc00g007220.2.1	1.29	1.96	2.17	3.99	1.56	1.5
Solyc00g007230.1.1	0	0	0	0	0	0
Solyc00g007240.1.1	0	0	0	0	0	0
Solyc00g007250.1.1	0	0	0	0	0	0
Solyc00g007260.2.1	2.41	4.81	4.73	3.9	4.98	5.05
Solyc00g007270.2.1	476.03	278.7	305.76	438.71	263.16	253.61
Solyc00g007290.1.1	0	0	0	0	0	0
Solyc00g007300.2.1	4.85	5.01	5.37	2.64	5.89	4.84
Solyc00g007310.1.1	0	0	0	0	0.09	0.09
Solyc00g007320.1.1	0	0	0	0	0	0
Solyc00g007330.1.1	0	0	0	0	0	0
Solyc00g007340.1.1	0	0	0	0	0	0
Solyc00g007350.1.1	0	0	0	0	0	0
Solyc00g007450.1.1	0	0	0	0	0	0
Solyc00g007550.1.1	0.22	2.3	0.77	0.91	0.81	1.16
Solyc00g007560.1.1	0	0	0	0	0	0
Solyc00g007570.1.1	0	0.39	0.37	0.16	0.33	0.47
Solyc00g007580.1.1	0.05	0	0.05	0	0	0
Solyc00g007590.1.1	0	0	0	0	0	0
Solyc00g007600.1.1	0.25	0.23	0.07	0.04	0.21	0.36
Solyc00g007610.1.1	0	0	0	0	0	0
Solyc00g007910.1.1	0	0	0	0	0	0
Solyc00g007920.1.1	0	0	0	0	0	0
Solyc00g007930.1.1	0	0	0	0	0	0
Solyc00g007940.1.1	0	0	0	0	0	0
Solyc00g007950.1.1	0	0	0	0	0	0
Solyc00g007960.1.1	0	0	0	0	0	0
Solyc00g007970.1.1	0	0	0	0	0	0
Solyc00g007980.1.1	0	0	0	0	0	0
Solyc00g007990.1.1	0	0	0	0	0	0
Solyc00g008000.1.1	0	0	0	0	0	0
Solyc00g008010.1.1	0	0	0	0	0	0
Solyc00g008020.1.1	0	0	0	0	0	0
Solyc00g008030.1.1	0	0	0	0	0	0
Solyc00g008040.1.1	0	0	0	0	0	0
Solyc00g008050.1.1	0	0	0	0	0	0
Solyc00g008060.1.1	0	0	0	0	0	0
Solyc00g008070.1.1	0	0	0	0	0	0
Solyc00g008080.1.1	0	0	0	0	0	0
Solyc00g008090.1.1	0	0	0	0	0	0
Solyc00g008100.1.1	0	0	0	0	0	0
Solyc00g008110.1.1	0	0	0	0	0	0
Solyc00g008120.1.1	0	0	0	0	0	0
Solyc00g008130.1.1	0	0	0	0	0	0
Solyc00g008140.1.1	0	0	0	0	0	0
Solyc00g008150.1.1	0	0	0	0	0	0
Solyc00g008160.1.1	0	0	0	0	0	0
Solyc00g008260.1.1	0	0	0	0	0	0
Solyc00g008270.1.1	0	0	0	0	0	0
Solyc00g008570.2.1	0	0	0	0	0.12	0.12
Solyc00g008580.1.1	0	0	0	0	0	0
Solyc00g008680.2.1	103.4	102.48	106.35	120.74	116.26	117.24
Solyc00g008690.1.1	0	0	0	0	0	0
Solyc00g008800.1.1	0	0	0	0	0	0
Solyc00g008900.1.1	0	0	0	0	0	0
Solyc00g008910.1.1	0	0	0	0	0	0
Solyc00g008920.1.1	0	0	0	0	0	0
Solyc00g009020.2.1	77.32	92.99	86.32	106.47	118.57	114.41
Solyc00g009030.1.1	0	0	0	0	0.05	0
Solyc00g009040.2.1	0.05	0.01	0.08	0.03	0.12	0.06
Solyc00g009050.1.1	0	0.11	0.06	0	0.13	0.12
Solyc00g009060.2.1	8.34	15.88	14.42	11.13	16.13	15.88
Solyc00g009070.1.1	0	0	0	0	0	0
Solyc00g009080.2.1	3.82	11.81	10.08	10.8	16.53	16.74
Solyc00g009090.2.1	0.02	0.07	0.13	0.02	0.06	0.05
Solyc00g009100.2.1	5.6	16.79	17.43	4.11	20.56	23.75
Solyc00g009110.2.1	9.27	19.94	21	15.22	34.82	36.35
Solyc00g009120.2.1	25.93	8.7	11.74	67.15	8.63	12.16
Solyc00g009130.2.1	4.12	2.28	2.73	9.91	3.37	4.87
Solyc00g009140.2.1	8.44	8.08	8.86	22.51	14.04	15.69
Solyc00g009240.1.1	0	0	0	0	0	0
Solyc00g009440.1.1	0	0	0	0	0	0
Solyc00g009540.1.1	0	0	0	0	0	0
Solyc00g009650.1.1	0	0	0	0	0	0
Solyc00g009660.1.1	0	0	0	0	0	0
Solyc00g009760.2.1	0	0	0	0	0	0
Solyc00g009770.1.1	0	0	0	0	0	0
Solyc00g009780.1.1	0	0	0	0	0	0
Solyc00g009790.1.1	0	0	0	0	0	0
Solyc00g009800.1.1	0	0	0	0	0	0
Solyc00g010100.1.1	0	0	0	0	0	0
Solyc00g010110.1.1	0	0	0	0	0	0
Solyc00g010210.1.1	0	0	0	0	0	0
Solyc00g010410.1.1	0	0	0	0	0	0
Solyc00g010420.1.1	0	0	0	0	0	0
Solyc00g010520.1.1	0	0	0	0	0	0
Solyc00g010530.1.1	0	0	0	0	0	0
Solyc00g010540.1.1	0	0	0	0.04	0	0.02
Solyc00g010550.1.1	0	0	0	0	0	0
Solyc00g010750.1.1	1.02	0.57	0.68	0.53	0.48	0.39
Solyc00g010760.1.1	0	0	0	0	0	0
Solyc00g010770.1.1	0.04	0.45	0.37	0.12	0.31	0.26
Solyc00g010780.1.1	0	0	0	0	0	0
Solyc00g010790.1.1	0	0	0	0	0	0
Solyc00g010810.1.1	0	0	0	0	0	0
Solyc00g010930.1.1	0	0	0	0	0	0
Solyc00g011130.1.1	0	0	0	0	0	0
Solyc00g011140.1.1	0	0	0	0	0	0
Solyc00g011150.1.1	0	0	0	0	0	0
Solyc00g011160.1.1	0	0	0	0	0.17	0
Solyc00g011170.1.1	0	0	0	0	0	0
Solyc00g011180.1.1	0	0	0	0	0	0
Solyc00g011310.1.1	0	0	0	0	0	0
Solyc00g011550.1.1	0.04	0	0	0.09	0.33	0.3
Solyc00g011560.1.1	0	0	0.05	0	0.05	0
Solyc00g011660.1.1	0	0.03	0.03	0.18	0.3	0.18
Solyc00g011670.1.1	0	0	0	0	0	0
Solyc00g011870.1.1	0	0	0	0	0	0
Solyc00g011880.2.1	3.41	5.79	6.53	2.39	6.78	6.99
Solyc00g011890.2.1	14.59	17.49	22.02	30.81	16.88	19.48
Solyc00g012090.1.1	0	0	0	0	0	0
Solyc00g012310.1.1	0	0	0	0	0	0
Solyc00g012430.1.1	0	0	0	0	0	0
Solyc00g012440.1.1	0	0	0	0	0	0
Solyc00g012540.1.1	0	0	0	0	0	0
Solyc00g012640.1.1	0	0	0	0	0	0
Solyc00g012650.1.1	0	0	0	0	0	0
Solyc00g012660.1.1	0	0	0	0	0	0
Solyc00g012670.1.1	0	0	0	0	0	0
Solyc00g012680.1.1	0	0	0	0	0	0
Solyc00g012690.1.1	0	0	0	0	0	0
Solyc00g012700.1.1	0	0	0	0	0	0
Solyc00g012800.1.1	0	0	0	0	0	0
Solyc00g012900.1.1	0	0	0	0	0	0
Solyc00g013000.1.1	0	0	0	0	0	0
Solyc00g013100.1.1	0	0	0	0	0	0
Solyc00g013110.1.1	0.1	0	0	0.08	0	0.07
Solyc00g013120.2.1	2.57	2.25	3.07	2.21	1.79	2.48
Solyc00g013130.2.1	11.94	12.02	11.79	15.78	13.08	13.57
Solyc00g013140.1.1	2.16	2.12	1.78	1.66	2.17	1.83
Solyc00g013150.1.1	0	0	0	0.09	0	0
Solyc00g013160.1.1	1.13	1.66	2.42	1.49	1.96	1.25
Solyc00g013170.1.1	0	0	0	0	0	0
Solyc00g013180.1.1	0.34	0.49	0.25	0.43	0.58	0.64
Solyc00g013190.1.1	0.28	0	0.09	0	0.28	0
Solyc00g013320.1.1	0	0	0	0	0	0
Solyc00g013330.1.1	0	0	0	0	0	0
Solyc00g013770.1.1	0	0	0	0	0	0
Solyc00g014170.1.1	0	0	0	0	0	0
Solyc00g014180.1.1	0	0	0	0	0	0
Solyc00g014190.1.1	0	0	0	0	0	0
Solyc00g014290.1.1	0	0	0	0	0	0
Solyc00g014390.1.1	0	0	0	0	0	0
Solyc00g014790.2.1	0.62	0.91	0.52	0.86	0.49	0.42
Solyc00g014800.1.1	0.12	0.06	0.06	0	0	0.05
Solyc00g014810.1.1	0	0	0	0	0	0.11
Solyc00g014820.2.1	0.2	0.12	0.16	0.1	0.11	0
Solyc00g014830.2.1	6.24	5.67	5.64	6.2	6.19	6.67
Solyc00g014840.1.1	0	0	0.08	0	0	0.05
Solyc00g014850.1.1	0.46	0.66	0.09	0.07	0.24	0.35
Solyc00g014860.1.1	0	0	0	0	0.08	0.08
Solyc00g014960.1.1	0	0	0	0	0	0
Solyc00g014970.1.1	0	0	0	0	0	0
Solyc00g014980.1.1	0	0	0	0	0	0
Solyc00g014990.1.1	0	0	0	0	0	0
Solyc00g015000.1.1	0	0	0	0	0	0
Solyc00g015600.1.1	0	0	0	0	0	0
Solyc00g015610.1.1	0	0	0	0	0	0
Solyc00g015720.1.1	0	0	0	0	0	0
Solyc00g015730.1.1	0	0	0	0	0	0
Solyc00g015740.1.1	0	0	0	0	0	0
Solyc00g015750.1.1	0	0	0	0	0	0
Solyc00g015760.1.1	0	0	0	0	0	0
Solyc00g015770.1.1	0	0	0	0	0	0
Solyc00g016470.1.1	0	0	0	0	0	0
Solyc00g016480.1.1	0	0	0	0	0	0
Solyc00g016490.1.1	0	0	0	0	0	0
Solyc00g016590.1.1	0	0	0	0	0	0
Solyc00g016790.1.1	0	0	0	0	0	0
Solyc00g016890.1.1	0	0	0	0	0	0
Solyc00g016900.1.1	0	0	0	0	0	0
Solyc00g016910.1.1	0	0	0	0	0	0
Solyc00g017210.1.1	0	0	0	0	0	0
Solyc00g017220.1.1	0	0	0	0	0	0
Solyc00g017230.1.1	0	0	0	0	0	0
Solyc00g017530.1.1	0	0	0	0	0	0
Solyc00g017540.1.1	0	0	0	0	0	0
Solyc00g017550.1.1	0	0	0	0	0	0
Solyc00g017750.1.1	0	0	0	0	0	0
Solyc00g017760.1.1	0	0	0	0	0	0
Solyc00g017860.1.1	0	0	0	0	0	0
Solyc00g017870.1.1	0	0	0	0	0	0
Solyc00g017880.1.1	0	0	0	0	0	0
Solyc00g017890.1.1	0	0	0	0	0	0
Solyc00g017900.1.1	0	0	0	0	0	0
Solyc00g017910.1.1	0	0	0	0	0	0
Solyc00g017920.1.1	0	0	0	0	0	0
Solyc00g017930.1.1	0	0	0	0	0	0
Solyc00g018760.1.1	0	0	0	0	0	0
Solyc00g018770.1.1	0	0	0	0	0	0
Solyc00g018970.1.1	0	0	0	0	0	0
Solyc00g019610.1.1	0	0	0	0	0	0
Solyc00g019620.1.1	0	0	0	0	0	0
Solyc00g019630.1.1	0	0	0	0	0	0
Solyc00g019730.1.1	0.32	0.13	0	0.28	0.12	0.31
Solyc00g019740.1.1	0.36	0.19	0.2	0.48	0.48	0.29
Solyc00g019750.1.1	1.46	1.56	1.35	0.77	1.46	1.89
Solyc00g019950.1.1	0.06	0.25	0.05	0.24	0.21	0.23
Solyc00g019960.1.1	0	0	0	0	0	0
Solyc00g019970.2.1	0	0.03	0	0	0	0
Solyc00g019980.2.1	0.61	0.63	0.63	0.33	0.68	0.51
Solyc00g019990.1.1	0.12	0.14	0	0.1	0.2	0
Solyc00g020000.1.1	0.19	0	0	0.21	0	0
Solyc00g020010.1.1	2.73	1.32	1.62	2.4	2.22	1.75
Solyc00g020020.2.1	0	0	0.04	0.09	0.04	0.06
Solyc00g020030.1.1	0.6	0.72	0.28	0.98	0.38	0.43
Solyc00g020040.1.1	0	0.04	0	0.23	0.12	0.09
Solyc00g020440.1.1	0	0	0	0	0	0
Solyc00g020540.1.1	0.03	0.07	0.01	0	0.08	0.01
Solyc00g020840.2.1	0.03	0	0.11	0.05	0.06	0
Solyc00g020940.1.1	0	0	0	0	0	0
Solyc00g020950.1.1	0	0	0	0	0	0
Solyc00g020960.1.1	0	0	0	0	0	0
Solyc00g020970.1.1	0	0	0	0	0	0
Solyc00g020980.1.1	0	0	0	0	0	0
Solyc00g020990.1.1	0	0	0	0	0	0
Solyc00g021490.1.1	0	0	0	0	0	0
Solyc00g021500.1.1	0	0	0	0	0	0
Solyc00g021510.1.1	0	0	0	0	0	0
Solyc00g021520.1.1	0	0	0	0	0	0
Solyc00g021530.1.1	0	0	0	0	0	0
Solyc00g021630.1.1	0.17	0.18	0.18	0.06	0.04	0.15
Solyc00g021640.2.1	0.22	0.22	0.3	0.46	0.32	0.35
Solyc00g021650.1.1	0.11	0	0.16	0	0.11	0
Solyc00g021660.1.1	0	0	0	0	0	0
Solyc00g022070.1.1	0	0	0	0.14	0.19	0
Solyc00g022080.1.1	0	0	0	0	0	0
Solyc00g022090.1.1	0	0	0	0.22	0.05	0.05
Solyc00g022100.1.1	0.67	0.38	0.61	1.21	0.81	0.94
Solyc00g022110.2.1	11.1	9.24	10.07	11.55	9.5	9.5
Solyc00g022920.1.1	0	0	0	0	0	0
Solyc00g023020.1.1	0	0	0	0	0	0
Solyc00g023030.1.1	0	0	0	0	0	0
Solyc00g023040.1.1	0	0	0	0	0	0
Solyc00g023050.1.1	0	0	0	0	0	0
Solyc00g023250.1.1	0	0	0	0	0	0
Solyc00g023260.1.1	0	0	0	0	0	0
Solyc00g023270.1.1	0	0	0	0	0	0
Solyc00g023470.1.1	0	0	0	0	0	0
Solyc00g023570.1.1	0	0.09	0	0.06	0.09	0
Solyc00g023580.1.1	0	0	0	0	0	0
Solyc00g023590.2.1	0.03	0.15	0.06	0.09	0.02	0.03
Solyc00g023600.1.1	0	0	0	0	0	0
Solyc00g023700.2.1	0	0	0	0	0.12	0.09
Solyc00g023710.1.1	0	0	0	0.03	0	0
Solyc00g024010.1.1	0	0	0	0	0	0
Solyc00g024020.1.1	0	0	0	0	0	0
Solyc00g024030.1.1	0	0	0	0	0	0
Solyc00g024040.1.1	0	0	0	0	0	0
Solyc00g024050.1.1	0	0	0	0	0	0
Solyc00g024150.2.1	151.78	267.78	277.91	54.74	171.36	206.61
Solyc00g024160.1.1	0	0	0	0	0	0
Solyc00g024170.1.1	0	0	0	0	0	0
Solyc00g024370.1.1	0	0	0	0	0	0
Solyc00g024570.1.1	0	0	0	0	0	0
Solyc00g024670.1.1	0	0	0	0	0	0
Solyc00g024680.1.1	0	0	0	0	0	0
Solyc00g024690.1.1	0	0	0	0	0	0
Solyc00g025290.1.1	4.91	3.14	3.8	4.68	3.88	5.12
Solyc00g025300.1.1	0.17	0	0	0	0	0
Solyc00g025400.2.1	0.07	0.04	0	0.14	0.04	0.07
Solyc00g025500.1.1	0	0	0	0	0	0
Solyc00g025510.1.1	0	0	0	0	0	0
Solyc00g025520.1.1	0	0	0	0	0	0
Solyc00g025530.1.1	0	0	0	0	0	0
Solyc00g025540.1.1	0	0	0	0	0	0
Solyc00g025650.1.1	0	0	0	0	0	0
Solyc00g025660.1.1	0	0	0	0	0	0
Solyc00g026160.2.1	0.1	0.04	0.05	0.03	0.03	0
Solyc00g026860.1.1	0	0	0	0	0	0
Solyc00g026870.1.1	0	0	0	0	0	0
Solyc00g026880.1.1	0	0	0	0	0	0
Solyc00g026890.1.1	0	0	0	0	0	0
Solyc00g026900.1.1	0	0	0	0	0	0
Solyc00g027120.1.1	0.03	0.04	0.13	0	0	0.03
Solyc00g027130.1.1	0.28	0.34	0.2	0.03	0.12	0.04
Solyc00g027140.1.1	0.44	0.23	0.26	0.12	0.06	0.02
Solyc00g027640.1.1	0	0	0	0	0	0
Solyc00g027650.1.1	0	0	0	0	0	0
Solyc00g027660.1.1	0	0	0	0	0	0
Solyc00g027670.1.1	0	0	0	0	0	0
Solyc00g027770.2.1	5.26	10.14	11.32	8.22	11.88	12.62
Solyc00g027870.1.1	0	0	0	0	0	0
Solyc00g027970.1.1	0	0	0	0	0	0
Solyc00g027980.1.1	0	0	0	0	0	0
Solyc00g027990.1.1	0	0	0	0	0	0
Solyc00g028090.1.1	0	0	0	0	0	0
Solyc00g028100.1.1	0	0	0	0	0	0
Solyc00g028110.1.1	0	0	0	0	0	0
Solyc00g028120.1.1	0	0	0	0	0	0
Solyc00g028420.1.1	0	0	0	0	0	0
Solyc00g028520.1.1	0	0	0	0	0	0
Solyc00g028530.1.1	0	0	0	0	0	0
Solyc00g028540.1.1	0	0	0	0	0	0
Solyc00g028550.1.1	0	0	0	0	0	0
Solyc00g028560.1.1	0	0	0	0	0	0
Solyc00g028760.1.1	0	0	0	0.03	0	0
Solyc00g028960.1.1	17.56	2.67	2.35	4.46	13.32	11.68
Solyc00g029060.1.1	0	0	0	0	0	0
Solyc00g029070.1.1	0	0	0	0	0	0
Solyc00g029080.1.1	0	0	0	0	0	0
Solyc00g029090.1.1	0	0	0	0	0	0
Solyc00g029190.2.1	0.61	0.48	0.53	1.26	1.15	1.24
Solyc00g029290.1.1	0	0	0	0	0	0
Solyc00g029300.1.1	0	0	0	0	0	0
Solyc00g029500.1.1	0	0	0	0	0	0
Solyc00g029800.1.1	0	0	0	0	0	0
Solyc00g030000.1.1	0	0	0	0	0	0
Solyc00g030100.1.1	0	0	0	0	0	0
Solyc00g030110.1.1	0	0	0	0	0	0
Solyc00g030210.1.1	0	0	0	0	0	0
Solyc00g030510.2.1	0.02	0	0	0	0	0
Solyc00g030520.2.1	3.18	4.29	3.8	6.33	4.34	4.35
Solyc00g030820.1.1	0.18	0.27	0.39	0.31	0.24	0
Solyc00g031020.1.1	0	0	0	0	0	0
Solyc00g031030.1.1	0	0	0	0	0	0
Solyc00g031040.1.1	0	0	0	0	0	0
Solyc00g031050.1.1	0	0	0	0	0	0
Solyc00g031060.1.1	0	0	0	0	0	0
Solyc00g031360.1.1	0	0	0	0	0	0
Solyc00g031370.1.1	0	0	0	0	0	0
Solyc00g031380.1.1	0	0	0	0	0	0
Solyc00g031390.1.1	0	0	0	0	0	0
Solyc00g031490.1.1	0	0	0	0	0	0
Solyc00g031500.1.1	0	0	0	0	0	0
Solyc00g031700.1.1	0	0	0	0	0	0
Solyc00g031710.1.1	0	0	0	0	0	0
Solyc00g031720.1.1	0	0	0	0	0	0
Solyc00g031730.1.1	0	0	0	0	0	0
Solyc00g032030.1.1	0.07	0.39	0.36	0.31	0.24	0.15
Solyc00g032230.1.1	0	0	0	0	0	0
Solyc00g032940.1.1	0	0	0	0	0	0
Solyc00g033460.2.1	0.11	0.28	0.23	1.63	2.13	2.33
Solyc00g033860.1.1	0	0	0	0	0	0
Solyc00g033870.1.1	0	0	0	0	0	0
Solyc00g033880.1.1	0	0	0	0	0	0
Solyc00g033890.1.1	0	0	0	0	0	0
Solyc00g033990.1.1	0	0	0	0	0	0
Solyc00g034000.1.1	0	0	0	0	0	0
Solyc00g034010.1.1	0	0	0	0	0	0
Solyc00g034810.1.1	0	0	0	0	0	0
Solyc00g035010.1.1	0	0	0	0	0	0
Solyc00g035020.1.1	0	0	0	0	0	0
Solyc00g036320.1.1	0	0	0	0	0	0
Solyc00g036520.1.1	0.05	0	0	0.04	0.05	0
Solyc00g036530.1.1	0.21	0	0	0	0	0
Solyc00g036540.1.1	242.57	349.37	320.42	172.18	200.23	199.5
Solyc00g036740.1.1	0	0	0	0	0	0
Solyc00g036750.1.1	0	0	0	0	0	0
Solyc00g036760.1.1	0	0	0	0	0	0
Solyc00g036960.1.1	0	0	0	0	0	0
Solyc00g038390.1.1	0	0	0	0	0	0
Solyc00g039290.1.1	0	0	0	0	0	0
Solyc00g039990.2.1	0.98	1.95	2.05	2.91	3.34	3.15
Solyc00g040290.1.1	0	0	0	0	0	0
Solyc00g040390.1.1	0	0	0	0	0	0
Solyc00g040490.1.1	0.07	0.08	0	0	0	0
Solyc00g041090.1.1	0	0	0	0	0	0
Solyc00g041190.1.1	0	0	0	0	0	0
Solyc00g041200.1.1	0	0	0	0	0	0
Solyc00g041210.1.1	0	0	0	0	0	0
Solyc00g041220.1.1	0	0	0	0	0	0
Solyc00g042120.1.1	0	0	0	0	0	0
Solyc00g042130.1.1	0	0	0	0	0	0
Solyc00g042140.1.1	0	0	0	0	0	0
Solyc00g042640.1.1	0.02	0.01	0.01	0.01	0	0.03
Solyc00g042840.1.1	0.33	0.18	0.38	0.73	0.11	0.32
Solyc00g042850.1.1	0	0	0.06	0	0.04	0
Solyc00g044350.2.1	1.83	18.63	18.72	3.43	7.94	7.86
Solyc00g044550.1.1	0	0.35	0	0	0	0
Solyc00g044750.1.1	0	0	0	0	0	0
Solyc00g045570.1.1	0.07	0.07	0.12	0.11	0.12	0
Solyc00g046570.1.1	0.05	0	0.07	0.16	0.17	0.08
Solyc00g046580.1.1	0	0	0	0	0.01	0.01
Solyc00g046980.1.1	0	0	0	0	0	0
Solyc00g047180.1.1	0	0	0	0.16	0	0
Solyc00g047190.1.1	0	0	0	0	0	0
Solyc00g047200.1.1	1.42	0.38	0.44	0.82	0.98	1.26
Solyc00g047700.2.1	198.99	176.29	175.66	280.4	202.3	201.26
Solyc00g047810.1.1	0.32	0.23	0.16	0.06	0.17	0.22
Solyc00g048410.1.1	0.03	0	0	0.04	0	0
Solyc00g048510.2.1	1.57	0.05	0.2	2.21	0.07	0
Solyc00g049210.1.1	0.04	0.11	0.02	0.11	0.1	0.09
Solyc00g049220.1.1	0.13	0	0	0	0	0
Solyc00g049520.2.1	17.69	31.36	27.9	20.4	33.63	31.34
Solyc00g049620.1.1	0	0	0	0	0	0
Solyc00g049920.1.1	0	0	0	0	0	0
Solyc00g050020.1.1	0	0	0	0	0	0
Solyc00g050030.1.1	0	0	0	0	0	0
Solyc00g050130.1.1	0.87	2.51	2.33	2.79	3.77	3.53
Solyc00g050430.2.1	0.16	0.62	0.53	0.1	0.64	0.99
Solyc00g052430.2.1	0.77	0.86	0.86	1.06	0.75	0.84
Solyc00g052530.2.1	0.08	0.15	0.07	0.05	0.07	0.13
Solyc00g052540.1.1	0	0	0	0.07	0	0
Solyc00g052940.2.1	0.93	2.54	3.01	0.38	16.56	16.31
Solyc00g053440.2.1	17.37	12.77	16.04	20.19	17.76	20.89
Solyc00g053740.1.1	0	0	0	0	0	0
Solyc00g055940.1.1	0	0	0	0	0	0
Solyc00g055950.1.1	0	0	0	0	0	0
Solyc00g055960.1.1	0	0	0	0	0	0
Solyc00g055970.1.1	0	0	0	0	0	0
Solyc00g055980.1.1	0	0	0	0	0	0
Solyc00g056180.1.1	0	0	0	0	0	0
Solyc00g056680.1.1	4	0.82	0.65	11.22	1.11	0.79
Solyc00g057280.1.1	0	0	0	0	0	0
Solyc00g057880.2.1	7.17	5.44	4.59	8.66	3.76	3.83
Solyc00g058280.1.1	0	0	0	0	0.03	0.03
Solyc00g058480.1.1	0	0	0	0	0	0
Solyc00g058490.1.1	0.13	0.04	0.08	0.1	0.12	0.18
Solyc00g058890.1.1	1.35	4.05	5.19	1.16	7.57	9.79
Solyc00g058900.1.1	0	0	0	0	0	0
Solyc00g059100.2.1	2.03	3.28	2.96	4.12	3.43	2.42
Solyc00g059500.1.1	28	19.23	20.29	23.47	22.21	22.66
Solyc00g060700.1.1	0	0	0	0	0	0
Solyc00g060710.1.1	0	0	0	0	0	0
Solyc00g060810.2.1	0	0	0	0	0	0
Solyc00g062710.1.1	0	0.1	0	0	0	0
Solyc00g063110.2.1	0	0	0	0	0	0
Solyc00g063510.1.1	0	0	0	0	0	0
Solyc00g065510.1.1	0	0	0	0	0	0.06
Solyc00g065610.1.1	0	0	0	0	0	0
Solyc00g065620.1.1	0	0	0	0	0	0
Solyc00g065630.1.1	0	0	0	0	0	0
Solyc00g065930.1.1	0	0	0	0	0	0
Solyc00g065940.1.1	0	0	0	0	0	0
Solyc00g066140.1.1	0	0	0	0	0	0
Solyc00g066150.1.1	0	0	0	0	0	0
Solyc00g066350.1.1	0	0	0	0	0	0
Solyc00g066360.1.1	0	0.04	0	0	0	0
Solyc00g066370.1.1	0	0	0	0	0	0
Solyc00g067470.1.1	13.11	9.33	6.7	9.11	4.71	5.53
Solyc00g068970.2.1	0	0	0	0	0	0
Solyc00g068980.1.1	3.04	3.34	2.5	3.05	10.79	7.18
Solyc00g069680.1.1	0	0	0	0	0	0
Solyc00g069880.2.1	0.18	0	0	0.09	0.05	0.05
Solyc00g070680.1.1	0	0	0	0.13	0	0
Solyc00g071180.2.1	0.81	3.16	0.74	9.9	197.49	222.4
Solyc00g071580.1.1	0	0	0	0	0	0
Solyc00g071590.1.1	0	0	0	0	0	0
Solyc00g071600.1.1	0	0	0	0	0	0
Solyc00g072100.2.1	5.69	12.71	11.17	3.27	5.51	6.2
Solyc00g072400.2.1	0	0	0	0	0	0
Solyc00g072800.2.1	0.64	0.32	0.53	0.37	0.24	0.18
Solyc00g073200.1.1	0	0	0	0	0	0
Solyc00g073900.1.1	0	0	0	0	0	0
Solyc00g073910.1.1	0	0	0	0	0	0
Solyc00g074210.1.1	0.11	0.13	0	0	0.1	0
Solyc00g074810.1.1	0	0	0	0	0	0
Solyc00g074820.1.1	0	0	0	0	0	0
Solyc00g074830.1.1	0	0	0	0	0	0
Solyc00g075030.2.1	0	0	0	0	0	0
Solyc00g075040.1.1	0	0	0	0	0	0
Solyc00g075440.1.1	0	0	0.09	0	0	0.17
Solyc00g075450.2.1	0.65	0.47	0.09	1.13	1.3	1.21
Solyc00g076250.1.1	0	0	0	0	0	0
Solyc00g079050.1.1	0	0	0	0	0	0
Solyc00g080550.1.1	0	0	0	0	0	0
Solyc00g080750.2.1	25.66	11.27	7.79	28.36	6.75	4.83
Solyc00g082150.2.1	32.19	32.53	33.04	32.06	31.66	32.29
Solyc00g082550.1.1	0	0	0	0	0	0
Solyc00g084650.1.1	0	0	0	0	0	0
Solyc00g084750.2.1	0.52	1.55	1.44	2.9	3.29	3.36
Solyc00g084760.1.1	0	0.04	0.05	0	0	0
Solyc00g084770.1.1	0	0	0	0	0	0
Solyc00g084870.2.1	2.14	2.53	1.62	2.4	1.45	1.46
Solyc00g085070.2.1	34.18	23.7	52.74	42.79	39.49	77.41
Solyc00g085370.1.1	0	0	0	0	0.22	0
Solyc00g085770.1.1	0	0	0	0	0	0
Solyc00g085780.1.1	0	0	0	0	0	0
Solyc00g088080.1.1	0	0	0	0	0	0
Solyc00g088090.1.1	0	0	0	0	0	0
Solyc00g088190.1.1	0	0	0	0	0	0
Solyc00g088200.1.1	0	0	0	0	0	0
Solyc00g088210.1.1	0	0	0	0	0	0
Solyc00g090110.1.1	0	0	0	0	0	0
Solyc00g090120.1.1	0	0	0	0	0	0
Solyc00g090130.1.1	0	0	0	0	0	0
Solyc00g090430.2.1	0	0	0	0	0	0
Solyc00g090630.1.1	0	0	0	0	0	0
Solyc00g090640.1.1	0	0	0	0	0	0
Solyc00g090650.1.1	0	0	0	0	0	0
Solyc00g090660.1.1	0	0	0	0	0	0
Solyc00g090860.1.1	0	0	0	0	0	0
Solyc00g090870.2.1	3.44	2.93	3.9	4.96	2.22	2.79
Solyc00g091170.2.1	7.73	9.32	11.08	6.37	7.83	7.5
Solyc00g092870.1.1	0	0	0	0	0	0
Solyc00g092880.1.1	0	0	0	0	0	0
Solyc00g092890.1.1	0	0	0	0	0	0
Solyc00g092900.1.1	0.18	0.06	0.11	0.3	0.02	0.09
Solyc00g093000.1.1	20.98	24.07	24.51	13.51	20.67	18.57
Solyc00g093100.1.1	0	0	0	0	0	0
Solyc00g093300.1.1	0.11	0	0.04	0	0	0
Solyc00g093310.1.1	0.12	0.11	0.33	0	0.19	0.09
Solyc00g094010.1.1	0	0	0	0	0	0
Solyc00g094020.1.1	0	0	0	0.01	0	0
Solyc00g094520.1.1	0.65	0.47	0.35	0.3	0.57	0.6
Solyc00g094530.1.1	0.4	0	0.22	0.19	0.19	0.13
Solyc00g094540.1.1	0	0	0	0	0	0
Solyc00g094550.1.1	0	0	0	0.16	0	0
Solyc00g094850.1.1	0	0	0	0	0	0
Solyc00g095450.1.1	0	0	0	0	0	0
Solyc00g095460.1.1	0	0	0	0	0	0
Solyc00g095760.1.1	1.54	1.25	0.85	1.21	0.39	0.35
Solyc00g095860.1.1	44.7	14.34	8.46	34.64	5.72	3.25
Solyc00g096060.1.1	0	0	0	0	0	0
Solyc00g096460.1.1	2.32	4.01	4.48	1.77	4.9	5.78
Solyc00g097260.1.1	0	0	0	0	0	0
Solyc00g097760.1.1	0	0	0	0	0	0
Solyc00g097960.1.1	3.15	6.21	5.86	2.83	4.59	5.5
Solyc00g098560.2.1	2.18	4.58	5.22	3.01	4.55	3.88
Solyc00g099160.1.1	0	0	0	0	0	0
Solyc00g099460.1.1	0	0	0	0	0	0
Solyc00g099470.1.1	0	0	0	0	0	0
Solyc00g099570.1.1	0	0	0	0	0	0
Solyc00g099580.1.1	0.23	0.41	0.84	0.14	0.31	0.49
Solyc00g099880.1.1	0	0	0	0	0	0
Solyc00g100880.2.1	2.64	0.6	0.89	6.13	21.96	18.06
Solyc00g101700.1.1	0	0	0	0	0	0
Solyc00g102000.1.1	0	0	0	0	0	0
Solyc00g102400.2.1	0.15	0.22	0.51	0.14	0.17	0.23
Solyc00g104200.1.1	0	0	0	0	0	0
Solyc00g104210.1.1	0	0	0	0	0	0
Solyc00g104310.1.1	0	0	0	0	0	0
Solyc00g104320.1.1	0	0	0	0	0	0
Solyc00g104330.1.1	0	0	0	0	0	0
Solyc00g104630.1.1	0	0	0	0	0	0
Solyc00g104730.1.1	0	0	0	0	0	0
Solyc00g104740.1.1	0	0	0	0	0	0
Solyc00g104940.1.1	0	0.12	0	0	0.06	0
Solyc00g105340.1.1	0	0.09	0	0.03	0	0.02
Solyc00g105350.1.1	0.04	0.02	0	0	0.01	0
Solyc00g105750.1.1	0	0	0	0	0	0
Solyc00g106650.1.1	35.38	34.46	26.18	16.61	25.17	27.27
Solyc00g107050.1.1	0	0	0	0	0	0
Solyc00g107550.1.1	0	0	0	0	0	0
Solyc00g108550.1.1	0	0	0	0	0	0
Solyc00g109450.1.1	0	0	0	0	0	0
Solyc00g109850.1.1	0	0	0	0	0	0
Solyc00g109860.1.1	0	0	0	0	0	0
Solyc00g110060.1.1	0	0	0	0	0	0
Solyc00g110070.1.1	0	0	0	0	0	0
Solyc00g110370.1.1	0	0	0	0	0	0
Solyc00g110870.2.1	8.75	3.24	4	37.95	4.99	5.14
Solyc00g111170.1.1	0	0	0	0	0	0
Solyc00g111270.1.1	0	0	0	0	0	0
Solyc00g111370.1.1	0	0	0	0	0	0
Solyc00g111770.1.1	0	0	0	0	0	0
Solyc00g111780.1.1	0	0	0	0	0	0
Solyc00g112180.1.1	0	0	0	0	0	0
Solyc00g112190.2.1	0	0.02	0.05	0.02	0.08	0.12
Solyc00g112490.1.1	0	0	0	0	0	0
Solyc00g112500.1.1	0	0	0	0	0	0
Solyc00g112600.1.1	0	0	0	0	0	0
Solyc00g112700.1.1	0	0	0	0	0	0
Solyc00g112710.1.1	0	0	0	0	0	0
Solyc00g112810.1.1	0	0	0	0	0	0
Solyc00g112820.1.1	0	0	0	0	0	0
Solyc00g112830.1.1	0	0.05	0.1	0	0.1	0.06
Solyc00g112930.2.1	0	0.27	0.32	0	0.29	0.35
Solyc00g113230.1.1	0	0	0	0	0	0
Solyc00g113330.1.1	0	0	0	0	0	0
Solyc00g113730.1.1	0	0	0	0	0	0
Solyc00g113740.1.1	0	0	0	0	0	0
Solyc00g113750.1.1	0	0	0	0	0	0
Solyc00g114550.1.1	0	0	0	0	0	0
Solyc00g116150.1.1	0	0	0	0	0	0
Solyc00g117450.2.1	0.33	0.57	0.24	1.73	0.57	0.31
Solyc00g117650.1.1	0	0	0	0	0	0
Solyc00g118680.2.1	0	0	0	0	0.05	0
Solyc00g118690.1.1	0.32	0.45	0.65	0.49	1.05	0.16
Solyc00g120120.1.1	0	0	0	0	0	0
Solyc00g120820.1.1	0	0	0	0	0	0
Solyc00g120830.1.1	0	0	0	0	0	0
Solyc00g120930.1.1	0	0	0	0	0	0
Solyc00g121230.1.1	0	0	0	0	0	0
Solyc00g121730.1.1	0	0	0	0	0	0.01
Solyc00g122530.1.1	0	0	0	0	0	0
Solyc00g123030.1.1	0	0	0	0	0	0
Solyc00g123040.1.1	0	0	0	0	0	0
Solyc00g123240.1.1	0	0	0	0	0	0
Solyc00g124840.1.1	0	0	0	0	0	0
Solyc00g124850.1.1	0	0	0	0	0	0
Solyc00g124860.1.1	0	0	0	0	0	0
Solyc00g125260.1.1	0	0	0	0	0	0
Solyc00g125270.1.1	0	0	0	0	0	0
Solyc00g125580.1.1	0	0	0.06	0	0.07	0.35
Solyc00g125980.1.1	7.56	8.53	5.78	11.12	8.34	8.47
Solyc00g125990.1.1	0.17	0.22	0.28	0.34	0.24	0.35
Solyc00g126000.1.1	3.75	4.65	3.81	3.89	4.53	4.53
Solyc00g126010.1.1	3.79	3.2	4.14	3.25	3.03	3.94
Solyc00g126420.1.1	0	0	0	0	0	0
Solyc00g126430.1.1	0	0	0	0	0	0
Solyc00g126440.1.1	0	0	0	0	0	0
Solyc00g127540.1.1	0	0	0	0	0	0
Solyc00g127550.1.1	0	0	0	0	0	0
Solyc00g127560.1.1	0	0	0	0	0	0
Solyc00g127660.2.1	34	38.18	39.77	47.97	48.02	42.45
Solyc00g127670.1.1	0.73	2.51	3.16	0.67	4.04	4.03
Solyc00g127870.2.1	26.49	18.46	13.38	25.67	12.13	12.75
Solyc00g128870.2.1	9.48	22.3	21.58	11.66	17.57	19.23
Solyc00g129670.1.1	0	0	0	0	0	0
Solyc00g129680.1.1	0	0	0	0	0	0
Solyc00g129880.1.1	0	0	0	0	0	0
Solyc00g129980.1.1	0	0	0	0	0	0
Solyc00g130180.1.1	0	0	0	0	0	0
Solyc00g130190.1.1	0	0	0	0	0	0
Solyc00g130290.1.1	0	0	0	0	0	0
Solyc00g130690.1.1	0	0	0	0	0	0
Solyc00g130700.1.1	0	0	0	0	0	0
Solyc00g130800.1.1	0	0	0	0	0	0
Solyc00g130810.1.1	0	0	0	0	0	0
Solyc00g131610.1.1	0	0	0	0	0	0
Solyc00g131710.1.1	0	0	0	0	0.01	0.01
Solyc00g133110.1.1	0	0	0	0	0	0
Solyc00g133710.1.1	0	0	0	0	0	0
Solyc00g133720.1.1	0	0	0	0	0	0
Solyc00g134620.1.1	0	0	0	0	0	0
Solyc00g134820.1.1	0	0	0	0	0	0
Solyc00g134830.1.1	0	0	0	0	0	0
Solyc00g134840.1.1	0	0	0	0	0	0
Solyc00g135040.1.1	0	0	0	0	0	0
Solyc00g135050.1.1	0	0	0	0	0	0
Solyc00g135060.1.1	0	0	0	0	0	0
Solyc00g135260.1.1	0	0	0	0	0	0
Solyc00g136260.1.1	0.33	7.92	9.15	0.85	5.65	5.67
Solyc00g136560.2.1	65.87	11.77	17.27	184.39	39.78	80.35
Solyc00g138060.2.1	0.05	0.08	0.1	0	0.02	0.02
Solyc00g139760.1.1	0	0	0	0	0	0
Solyc00g140060.2.1	8.05	10.99	12.58	3.87	16.5	17.25
Solyc00g141360.1.1	0	0	0	0	0	0.03
Solyc00g141560.1.1	0	0	0	0	0	0
Solyc00g142160.1.1	0.51	0.65	0.8	0.74	0.42	0.31
Solyc00g142170.2.1	0.22	0.26	0.22	0.17	0.35	0.23
Solyc00g143770.1.1	6.3	2.48	5.56	6.76	4.31	2.65
Solyc00g144470.1.1	0	0.02	0.02	0	0	0.01
Solyc00g145170.1.1	0	0	0.09	1.61	4.87	5.27
Solyc00g147570.2.1	0	0	0	0	0	0
Solyc00g147770.1.1	2.2	3.14	2.14	3.76	2.08	2.06
Solyc00g149970.2.1	0.09	0.35	0.38	0.08	0.34	0.07
Solyc00g153680.1.1	0	0	0	0	0	0
Solyc00g153980.1.1	0	0	0	0	0	0
Solyc00g154480.1.1	0.02	0.02	0	0.11	0.03	0.02
Solyc00g154980.1.1	0	0	0	0	0	0
Solyc00g156980.2.1	0.68	0.54	0.95	0.37	0.5	0.83
Solyc00g157080.1.1	0	0.34	0.11	0	0.13	0.17
Solyc00g157180.2.1	0	0	0	0	0.03	0
Solyc00g160780.2.1	0.17	0.52	0.67	0.05	0.96	1.35
Solyc00g163580.1.1	0	0	0	0	0	0
Solyc00g164580.1.1	0	0	0	0.12	0	0.06
Solyc00g164680.1.1	8	5.89	6.51	10.68	12.35	11.83
Solyc00g165080.1.1	0	0	0	0	0	0
Solyc00g165090.1.1	0	0	0	0	0	0
Solyc00g165190.1.1	0	0	0	0	0	0
Solyc00g166190.1.1	0	0	0	0	0	0
Solyc00g166490.1.1	0.2	0.16	0.15	0	0.04	0.04
Solyc00g166690.1.1	0	0	0	0	0	0
Solyc00g167290.1.1	0	0	0	0	0	0
Solyc00g167300.1.1	0	0	0	0	0	0
Solyc00g167800.1.1	0	0	0	0	0	0
Solyc00g168200.1.1	1.15	9.4	6.83	0	10.11	10.73
Solyc00g170200.1.1	43.48	108.27	119.35	31.48	24.22	24.82
Solyc00g170210.2.1	4.68	6	6.05	5.31	5.39	7.93
Solyc00g170510.1.1	0	0	0	0	0	0
Solyc00g171710.1.1	0.04	0.03	0	0	0	0
Solyc00g171810.2.1	1.58	1.45	1.54	1.94	1.81	1.4
Solyc00g172410.1.1	0	0	0	0	0	0
Solyc00g173430.1.1	0	0	0	0	0	0
Solyc00g174330.2.1	3.39	2.14	4.4	8.5	9.08	11.19
Solyc00g174340.1.1	9.15	4.39	9.49	18.29	20.36	25.55
Solyc00g175240.1.1	0.16	0	0	0.27	0	0
Solyc00g178340.1.1	0	0	0	0	0	0
Solyc00g179240.1.1	11.12	11.86	13.72	17.12	15.51	13.58
Solyc00g179640.1.1	4.01	1.25	1.37	1.51	3.1	1.65
Solyc00g179840.1.1	0.09	0	0.22	0	0	0
Solyc00g180440.1.1	0	0.12	0.15	0.08	0	0
Solyc00g180840.1.1	0	0	0	0	0	0
Solyc00g181240.1.1	0	0	0	0	0	0
Solyc00g181250.2.1	0	0	0	0	0	0
Solyc00g183050.1.1	5.18	1.73	1.2	0.89	1.35	2.68
Solyc00g183550.1.1	0	0	0	0	0	0
Solyc00g184350.2.1	7.76	8.81	8.54	10.58	6.99	6.04
Solyc00g185750.1.1	0	0	0	0	0	0
Solyc00g185850.1.1	0	0	0	0	0	0
Solyc00g186050.1.1	0	0	0	0	0	0
Solyc00g187050.2.1	60.32	13.53	12.27	538.19	1887.47	1811.55
Solyc00g188250.1.1	1.35	0.72	0.37	0.85	0.15	0.37
Solyc00g188750.1.1	0	0	0	0	0	0
Solyc00g188850.2.1	0	0.04	0.12	0	0.04	0
Solyc00g192150.2.1	0.01	0	0	0	0	0
Solyc00g195350.1.1	0	0	0	0	0.15	0
Solyc00g195360.1.1	0	0	0	0	0	0
Solyc00g196060.2.1	19.51	23.37	28.02	40.98	11.49	12.91
Solyc00g196460.1.1	0	0	0	0.06	0	0
Solyc00g198360.1.1	0	0	0	0	0	0
Solyc00g199960.1.1	0	0	0	0	0	0
Solyc00g201060.1.1	0	0	0	0	0	0
Solyc00g201160.2.1	26.25	16.57	10.63	11.74	3.1	2.33
Solyc00g201460.1.1	0.1	0	0	0	0	0
Solyc00g201760.1.1	0	0	0	0	0	0
Solyc00g202560.1.1	0	0	0	0	0	0
Solyc00g203660.1.1	0.34	0.72	1.34	0.36	1.05	1.04
Solyc00g206460.1.1	7.71	5.4	6.27	14.34	7.46	7.41
Solyc00g207960.1.1	0	0	0	0	0	0
Solyc00g209460.1.1	0	0	0	0.23	0.15	0.07
Solyc00g209560.1.1	0	0	0	0	0.02	0
Solyc00g210860.1.1	0	0	0	0	0	0
Solyc00g212260.1.1	0.05	1.26	1.59	0.67	1.6	1.42
Solyc00g213960.1.1	0.14	0	0	0.38	0	0
Solyc00g215560.1.1	0.8	0.71	0.51	0.12	0.36	0.19
Solyc00g217560.1.1	0.38	0.32	0.18	1.52	0.68	0.98
Solyc00g217960.1.1	8.04	5.26	6.06	28.77	6.26	10.12
Solyc00g218560.1.1	0	0	0	0.16	0	0
Solyc00g220360.1.1	0	0	0	0	0	0
Solyc00g222060.1.1	0	0	0	0	0	0
Solyc00g222460.1.1	0	0	0	0	0	0
Solyc00g226760.1.1	0.03	0	0	0	0.02	0.06
Solyc00g227860.1.1	13.56	84.97	75.45	8.12	32.11	23.2
Solyc00g227960.1.1	0	0	0	0	0	0
Solyc00g228260.1.1	0	0	0	0	0	0
Solyc00g229260.1.1	0	0	0	0	0	0
Solyc00g230060.1.1	0.24	0.6	0.49	0.17	0.44	0.62
Solyc00g230070.1.1	14.35	15.64	14.88	10.95	23.35	22.01
Solyc00g230080.1.1	17.94	20.27	20.47	16.55	25.19	27.82
Solyc00g230280.1.1	0	0	0	0	0	0
Solyc00g231680.1.1	0	0	0	0.02	0	0
Solyc00g231780.1.1	1.98	1.43	1.76	2.27	1.97	2.18
Solyc00g233480.1.1	12.94	3.68	2.54	6.28	1.91	1.55
Solyc00g237680.1.1	0.13	0	0	0.11	0	0.1
Solyc00g240580.1.1	0	0	0	0	0	0
Solyc00g244280.1.1	0	0	0	0	0	0
Solyc00g244290.1.1	3.24	2.94	3.32	3.81	3.27	2.83
Solyc00g244300.1.1	8.11	8.3	7.41	10.38	9.1	8.5
Solyc00g245200.1.1	0.29	1.11	1.83	0.66	0.99	1.08
Solyc00g246800.1.1	0	0	0	0	0	0
Solyc00g247300.2.1	113.97	6.77	4.34	121.46	1.42	0.62
Solyc00g249200.1.1	0	0	0	0	0	0
Solyc00g249900.2.1	14.74	11.42	11.19	14	11.42	11.87
Solyc00g249910.1.1	21.29	10.96	10.95	16.87	10.83	8.33
Solyc00g254110.1.1	0	0	0	0	0	0
Solyc00g254910.1.1	1.23	23.74	32.66	3.23	28.97	26.52
Solyc00g255510.1.1	0.02	0	0	0	0	0
Solyc00g256710.1.1	16.25	6.89	9.49	8.96	9.64	8.88
Solyc00g257110.2.1	0.03	0.03	0.08	0.03	0.11	0.02
Solyc00g263210.1.1	0	0	0	0	0	0
Solyc00g265110.2.1	0.51	0.76	0.59	0.91	1.69	1.05
Solyc00g265510.1.1	0	0	0	0	0	0
Solyc00g266110.1.1	0	0	0	0	0	0
Solyc00g268310.1.1	0	0	0	0	0	0
Solyc00g269810.1.1	0	0	0	0	0	0
Solyc00g270510.1.1	0	0	0	0	0	0
Solyc00g272810.1.1	248.65	359.61	375.98	363.83	64.89	56.05
Solyc00g273110.1.1	0.54	1.2	1.45	2.36	1.22	2.63
Solyc00g275310.1.1	0	0	0	0	0	0
Solyc00g277510.1.1	62.8	44.32	32.94	30.74	91.8	72.37
Solyc00g278110.2.1	2.04	2.44	2.07	2.71	2.91	1.62
Solyc00g280110.1.1	0	0.21	0.19	0	0.48	1.3
Solyc00g281110.1.1	0	0	0.08	0	0	0
Solyc00g282510.1.1	17.31	9.56	8.53	62.86	9.18	7.98
Solyc00g283010.1.1	0	0	0.01	0	0	0.02
Solyc00g283110.1.1	0	0	0	0	0	0
Solyc00g284510.1.1	0	0	0	0	0	0
Solyc00g286010.1.1	0	0	0	0	0	0
Solyc00g286020.1.1	0	0	0	0	0	0
Solyc00g286030.1.1	0	0	0	0	0	0
Solyc00g287330.1.1	0	0	0	0	0	0
Solyc00g289230.1.1	17.02	17.92	14.8	13.25	5.31	4.51
Solyc00g294230.1.1	2.44	0.25	0.19	0.3	0.21	0.19
Solyc00g294630.1.1	0	0	0.06	0	0	0
Solyc00g297330.1.1	0	0	0	0	0	0
Solyc00g300430.1.1	0	0	0	0	0	0
Solyc00g300730.1.1	0	0	0	0	0	0
Solyc00g303630.1.1	0	0	0	0	0	0
Solyc00g304030.1.1	0	0	0	0	0	0
Solyc00g304630.1.1	0	0	0	0	0	0
Solyc00g306730.1.1	0.02	0	0	0	0	0
Solyc00g306830.1.1	0	0	0	0	0	0
Solyc00g308530.1.1	0	0	0	0	0	0
Solyc00g308930.1.1	0	0	0	0	0	0
Solyc00g309530.1.1	0	0	0	0.31	0	0
Solyc00g311230.2.1	0.13	0.33	0.48	0.14	0.51	0.43
Solyc00g313030.1.1	0	0	0	0	0	0
Solyc00g313530.1.1	0	0	0	0	0	0
Solyc00g313930.1.1	0	0	0	0	0	0
Solyc00g316030.1.1	0	0	0	0	0	0
Solyc00g316530.1.1	0	0.74	0.4	0	0	0.49
Solyc00g316730.1.1	0	0	0	0	0	0
Solyc00g318030.1.1	0	0	0	0	0	0
Solyc00g318130.1.1	0	0	0	0	0	0
Solyc00g318830.1.1	0.04	0.05	0	0	0	0.08
Solyc00g320430.1.1	0	0	0	0	0	0.2
Solyc00g322630.1.1	0	0	0	0	0	0
Solyc00g322830.1.1	0	0	0	0	0	0
Solyc00g323130.2.1	6.87	13.63	13.52	5.42	22.44	18.97
Solyc00g324530.1.1	0	0	0	0	0	0
Solyc01g005000.2.1	16.46	3.71	3.25	5.31	6.99	7.63
Solyc01g005010.2.1	0.22	1.97	3.09	0.24	2.68	5.09
Solyc01g005020.2.1	2.31	5.85	6.13	3.4	8.6	8.86
Solyc01g005030.2.1	0.51	2.88	3.62	0.97	6.05	6.16
Solyc01g005040.2.1	9.94	6.47	3.78	6.74	2.85	1.23
Solyc01g005050.2.1	0	0	0	0.04	0	0
Solyc01g005060.2.1	1.31	1.65	1.04	1	1.06	1.82
Solyc01g005070.2.1	0	0	0	0	0	0
Solyc01g005080.2.1	3.15	10.82	10.31	1.09	7.21	8.36
Solyc01g005090.2.1	0	0	0	0	0	0
Solyc01g005100.2.1	0.22	6.08	7.03	0.21	6.58	6.52
Solyc01g005110.2.1	14.96	14.28	14.77	28.64	15.16	13.78
Solyc01g005120.2.1	1.18	3.24	4.54	0.75	1.72	2.64
Solyc01g005130.2.1	11.65	20.02	26.72	20.75	16.02	19.84
Solyc01g005140.2.1	0	0	0	0.02	0	0
Solyc01g005150.2.1	0.64	0.86	0.62	0.41	0.78	1.13
Solyc01g005160.2.1	6.13	1.13	1.04	5.15	0.38	0.34
Solyc01g005170.1.1	0	0.05	0.05	0	0.04	0.04
Solyc01g005180.1.1	0	0	0	0	0.06	0
Solyc01g005190.1.1	0	0.04	0	0.04	0.03	0.06
Solyc01g005200.1.1	0.04	0	0.04	0.06	0	0
Solyc01g005210.2.1	11.07	27.2	36.28	9.67	33.81	38.45
Solyc01g005220.2.1	13.25	4.26	5.95	18.75	2.58	1.93
Solyc01g005230.2.1	0.58	0.93	0.77	0.46	0.58	0.5
Solyc01g005240.2.1	15.56	31.21	33.43	16.42	33.68	36
Solyc01g005250.2.1	36.15	49.3	51.33	37.18	54.6	60.63
Solyc01g005260.2.1	13.95	13.13	12.22	11.43	7.37	6.72
Solyc01g005270.2.1	4.83	9.86	10.8	5.18	11.22	12.09
Solyc01g005280.2.1	2.4	1.85	2.21	1.53	3.51	3.63
Solyc01g005290.2.1	3.96	3.49	4.04	2.87	7.01	7.71
Solyc01g005300.2.1	33.48	49.46	65.62	58.3	122.52	130.95
Solyc01g005310.2.1	0	0	0	0	0	0
Solyc01g005320.2.1	0.02	0	0.05	0	0	0.02
Solyc01g005330.2.1	5.71	21.84	23.74	8.27	28.09	28.66
Solyc01g005340.2.1	7.92	7.95	8.63	9.49	13.84	12.02
Solyc01g005350.2.1	1.08	1.08	0.59	1.82	1.46	1.41
Solyc01g005360.2.1	0	0.03	0.06	0.33	0.22	0.03
Solyc01g005370.2.1	1.61	1.82	1.45	2.08	2.85	2.81
Solyc01g005380.2.1	1.58	5.43	6.22	1.68	12.63	13.77
Solyc01g005390.2.1	13.06	0.33	0.55	9.11	1.06	0.89
Solyc01g005400.2.1	8.02	7.26	8.16	7.28	6.5	7.03
Solyc01g005410.2.1	289.36	191.69	226.47	439.28	222.36	217.33
Solyc01g005420.2.1	15.6	16.53	15.03	10.71	16.92	17.76
Solyc01g005430.2.1	21.12	20.59	19.84	18.67	27.55	29.83
Solyc01g005440.2.1	176.47	245.99	274.36	234.9	955.32	947.22
Solyc01g005450.2.1	1.83	6.24	6.72	3.42	18.49	18.35
Solyc01g005460.2.1	1.85	3.95	4.32	1.38	7.44	6.52
Solyc01g005470.2.1	422.54	304.97	197.86	209.51	91.37	57.06
Solyc01g005480.2.1	7.05	20.22	16.73	6.15	7.58	7.53
Solyc01g005490.2.1	9.65	11.08	12.53	13.28	12.91	14.53
Solyc01g005500.2.1	3.25	0.7	0.18	0.82	0.19	0.1
Solyc01g005510.2.1	0	0	0	0	0	0
Solyc01g005520.2.1	93.18	178.31	170.61	31.04	125.19	117.16
Solyc01g005530.2.1	9.72	16.57	16.45	10.18	10.23	10.91
Solyc01g005540.2.1	4.82	5.81	6.54	2.27	7.76	9.67
Solyc01g005550.2.1	1.49	18.12	22	2.97	23.91	26.5
Solyc01g005560.2.1	634.82	852.21	753.01	739.28	588.27	489.52
Solyc01g005570.2.1	7.67	28.8	30.55	14.19	21.06	19.64
Solyc01g005580.2.1	23.91	27.83	28.16	30.05	22.54	21.65
Solyc01g005590.2.1	3.3	8.67	13.92	7.17	11.42	11.63
Solyc01g005600.2.1	35.54	39.11	44.8	50.3	37.11	36.26
Solyc01g005610.2.1	0	0	0	0	0	0
Solyc01g005620.2.1	233.49	318.54	304.62	222.12	339.37	331
Solyc01g005630.1.1	0	0	0	0	0	0
Solyc01g005640.2.1	4.74	4.93	6.13	10.83	5.85	6.19
Solyc01g005650.1.1	0	0	0	0	0	0
Solyc01g005660.1.1	0	0	0	0	0	0
Solyc01g005670.2.1	3.8	5.57	6.01	5.09	3.68	4.94
Solyc01g005680.2.1	2.23	3.58	3.71	3.03	4.26	4.39
Solyc01g005690.2.1	19.01	21.85	23.29	32.54	21.38	22.01
Solyc01g005700.2.1	0.57	3.19	4.16	1.35	4.64	5.07
Solyc01g005710.2.1	0.35	0.92	1.33	0.52	11.6	10.68
Solyc01g005720.2.1	0.5	1.09	0.84	1.73	5.46	6.05
Solyc01g005730.2.1	0.6	1.17	0.73	0.59	1.55	1.48
Solyc01g005740.2.1	0	0	0	0	0	0
Solyc01g005750.1.1	91.62	61.41	57.42	345.21	305.85	254.48
Solyc01g005760.2.1	2.33	2.05	1.8	3.66	12.25	12.27
Solyc01g005770.2.1	0.62	0.79	1.45	0.63	0.88	1.17
Solyc01g005780.1.1	0.93	0.55	0.57	1.37	2.77	2.51
Solyc01g005790.1.1	0.87	1.81	1.22	1.05	1.21	1.18
Solyc01g005800.2.1	15.83	0.8	0.88	9.38	1	0.93
Solyc01g005810.2.1	27.2	28.62	32.5	34.65	28.14	33.34
Solyc01g005820.2.1	110.23	93.91	89.78	119.13	66.74	66.46
Solyc01g005830.2.1	0.59	4.33	5.7	1.25	11.43	12.47
Solyc01g005840.2.1	6.53	15.41	18.22	7.92	19.26	22.2
Solyc01g005850.1.1	0.49	0.77	1.16	0.52	0.76	0.95
Solyc01g005860.2.1	1.3	0	0.08	1.51	1.03	1.13
Solyc01g005870.1.1	35.41	15.7	16.01	61.29	85.35	85.91
Solyc01g005880.1.1	1.6	0.26	0.34	5.02	5.78	5.14
Solyc01g005890.1.1	0.1	0.04	0.17	0.21	0.36	0.47
Solyc01g005900.2.1	18.69	13.02	13.18	34.84	30.37	26.9
Solyc01g005910.2.1	22.36	36.69	32.02	30.29	46.78	44.04
Solyc01g005920.2.1	4.11	3.73	2.93	8.32	19.88	18.07
Solyc01g005930.2.1	9.56	18.93	24.07	13.03	28.32	27.67
Solyc01g005940.2.1	0.02	0.03	0	0	0	0
Solyc01g005950.2.1	14.47	35.78	37.34	21.22	38.39	38.1
Solyc01g005960.2.1	15.04	27.58	30.19	24.01	28.72	29.19
Solyc01g005970.2.1	4.43	5.33	5.5	7.53	3.87	3.25
Solyc01g005980.2.1	3.03	3.85	3.75	2.93	11.39	12.69
Solyc01g005990.2.1	2.08	23.1	39.96	1.54	35.34	47.81
Solyc01g006000.2.1	2.58	3.93	4.49	4.53	3.6	4.37
Solyc01g006010.2.1	2.56	4.86	5.06	5.44	5.81	6.1
Solyc01g006020.2.1	26.4	156.68	186.17	31.99	214.04	232.72
Solyc01g006030.2.1	2.07	8.7	10.05	6.81	10.59	11.17
Solyc01g006040.2.1	1.37	3.67	4.43	2.79	4.63	4.95
Solyc01g006050.2.1	0.14	0.04	0.1	0.35	0.03	0.05
Solyc01g006060.2.1	0	0.08	0.09	0	0.16	0.1
Solyc01g006070.2.1	0	0	0	0	0	0.06
Solyc01g006080.1.1	0	0.04	0	0	0	0
Solyc01g006090.2.1	6.47	5.68	6.54	14.2	8.54	8.01
Solyc01g006100.2.1	0.25	0.39	0.53	0.03	0.38	0.69
Solyc01g006110.2.1	59.03	41.87	44.35	62.79	35.41	33.97
Solyc01g006120.2.1	55.31	48.05	51.65	57.99	36.73	34.51
Solyc01g006130.2.1	22.59	54.32	50.85	17.37	54.4	52.58
Solyc01g006140.2.1	1.22	1.26	0.8	2.65	0.74	0.68
Solyc01g006150.2.1	103.94	56.52	58.02	161.87	45.82	45.38
Solyc01g006160.2.1	104.94	109.34	109.3	153.01	155.38	158.57
Solyc01g006170.2.1	23.27	13.82	13.13	52.74	18.08	17.1
Solyc01g006180.2.1	6.37	3.71	3.11	10.23	5.92	5.27
Solyc01g006190.2.1	68.37	51.37	50.14	56.66	38.74	37.9
Solyc01g006200.2.1	3.1	4.91	4.61	2.45	2.02	2.4
Solyc01g006210.2.1	0.06	0.18	0.26	0.45	0.21	0.24
Solyc01g006220.2.1	1.21	1.53	2.01	1.26	1.08	1.78
Solyc01g006230.2.1	37.37	26.53	26.12	33.5	26.24	24.41
Solyc01g006240.2.1	2.15	3.49	3.92	3.39	3.89	3.39
Solyc01g006250.1.1	0.49	1.48	0.88	0.94	2.81	1.78
Solyc01g006260.2.1	7.22	8.82	7.06	7.96	9.34	8.64
Solyc01g006270.2.1	0	0	0	0	0	0
Solyc01g006280.2.1	52.28	73.77	68.97	46.79	77.16	67.51
Solyc01g006290.2.1	2.89	4.15	1.9	4.73	1.13	0.8
Solyc01g006300.2.1	263.46	204.56	136.21	408.33	206.61	152.66
Solyc01g006310.2.1	0	0	0	0	0	0
Solyc01g006320.2.1	14.9	5.97	5.85	7.92	5.2	4.37
Solyc01g006330.2.1	14.18	33.58	34.19	3.92	20.28	23.13
Solyc01g006340.2.1	3.89	5.53	4.2	6.66	2.47	2.44
Solyc01g006350.2.1	29.29	22.86	20.37	31.9	23.77	20.92
Solyc01g006360.2.1	10.6	4.19	5.2	5.05	4.43	4.9
Solyc01g006370.2.1	3.74	5.05	6.73	3.12	8.12	11.29
Solyc01g006380.2.1	0.02	0.11	0.14	0.23	1.59	1.47
Solyc01g006390.2.1	0	0	0.06	0.48	3.06	0.16
Solyc01g006400.2.1	45.09	73.42	91.98	228.13	1525.89	1337.75
Solyc01g006410.2.1	0	0	0	0	0.33	0.05
Solyc01g006420.2.1	0	0	0	0	0	0
Solyc01g006430.2.1	236.18	190.96	210.45	279.6	291.43	309.37
Solyc01g006440.1.1	0	0	0	0	0	0
Solyc01g006450.2.1	4.07	7.48	7.28	2.74	9.94	13
Solyc01g006460.1.1	0	0	0	0	0	0
Solyc01g006470.1.1	0	0	0	0	0	0
Solyc01g006480.2.1	2.26	5.64	5.23	5.45	7.35	6.84
Solyc01g006490.2.1	3.51	5.52	6.16	5.76	4.43	4.02
Solyc01g006500.2.1	1.83	6.76	7.7	3.39	8.29	8.79
Solyc01g006510.2.1	32.56	65.48	71.47	20.08	58.25	58.85
Solyc01g006520.2.1	1.77	8.49	5.31	0.77	2	1.68
Solyc01g006530.1.1	0	0	0	0	0	0
Solyc01g006540.2.1	10.5	8.77	6.79	9.32	11.74	9.38
Solyc01g006550.2.1	2.43	3.48	2.91	2.25	1.83	1.92
Solyc01g006560.2.1	194.88	99.17	88.86	533.03	434.03	358.54
Solyc01g006570.1.1	0	0	0	0	0.25	0
Solyc01g006580.2.1	0	0	0	0.09	0	0
Solyc01g006590.1.1	0.02	0.06	0.04	0.02	0	0.04
Solyc01g006600.1.1	0	0	0	0	0	0
Solyc01g006610.1.1	0	0	0	0	0	0
Solyc01g006620.2.1	0	0	0	0	0	0
Solyc01g006630.2.1	1.98	5.98	6.18	2.89	9.52	10.01
Solyc01g006640.1.1	0	0	0	0	0	0
Solyc01g006650.1.1	3.14	1	0.94	2.97	0.46	0.4
Solyc01g006660.1.1	0.45	1.18	0.74	0.23	1.04	0.9
Solyc01g006670.2.1	1.54	1.74	1.34	2.53	2.16	1.89
Solyc01g006680.2.1	3.9	2.81	4.86	9.5	11.3	14.64
Solyc01g006690.2.1	0.68	5.75	7.73	1.95	9.24	10.59
Solyc01g006700.2.1	4.89	5.54	5.83	4.93	3.84	3.84
Solyc01g006710.2.1	1.11	2.41	2.85	1.34	3.05	3.27
Solyc01g006720.2.1	2.12	15.88	26.78	3.4	33.11	39.39
Solyc01g006730.2.1	0.02	0.1	0	0.01	0.11	0.01
Solyc01g006740.2.1	0.3	1.35	1.53	0.31	1.66	1.65
Solyc01g006750.2.1	0	0	0	0	0	0
Solyc01g006760.2.1	0	0	0	0	0	0
Solyc01g006770.1.1	0	0	0	0	0	0
Solyc01g006780.2.1	0	1.1	1.41	0	0.62	0.67
Solyc01g006790.2.1	0.62	9.02	14.87	0.28	6.31	4.11
Solyc01g006800.2.1	28.77	36.03	36.62	40.95	36.42	36.42
Solyc01g006810.2.1	4.55	10.65	9.46	5.62	24.87	25.2
Solyc01g006820.2.1	0	0	0	0.05	0	0.04
Solyc01g006830.2.1	14.73	93.83	86.1	5.65	78.83	80.62
Solyc01g006840.2.1	1.82	0.82	0.7	0.79	1.1	0.79
Solyc01g006850.1.1	0.62	0.52	0.55	1.16	1.21	1.12
Solyc01g006860.2.1	2.01	5.2	5.43	2	4.36	5.08
Solyc01g006870.2.1	18.21	10.16	9.79	17.87	11.66	10.73
Solyc01g006880.2.1	3.16	3.75	3.66	5.69	3.29	3.08
Solyc01g006890.2.1	9.6	8.04	10.9	11.8	7.54	7.48
Solyc01g006900.2.1	77.57	107.54	136.12	79.83	155.25	188.35
Solyc01g006910.2.1	0.24	0.6	0.15	0.22	0.76	0.15
Solyc01g006920.2.1	0.39	0.2	0.15	0.76	0.42	0.37
Solyc01g006930.2.1	0.27	1.34	1.53	0.41	1.74	1.74
Solyc01g006940.2.1	16.05	40.8	39.58	7.51	55.13	64.54
Solyc01g006950.2.1	498.75	103.18	59.6	160.89	67.89	39.63
Solyc01g006960.2.1	8.01	10.17	9.71	11.02	10.84	10.28
Solyc01g006970.2.1	2.76	6.19	8.13	2.32	7.89	8.88
Solyc01g006980.2.1	16.08	25.86	27.78	12.88	29.75	30
Solyc01g006990.2.1	19.48	16.27	16.94	24.75	19.14	19.52
Solyc01g007000.2.1	16.36	0.58	0.6	22.38	1.77	1.14
Solyc01g007010.2.1	11.49	1.99	1.52	11.24	1.68	1.14
Solyc01g007020.2.1	9.4	2.2	2.03	10.88	2.3	1.17
Solyc01g007030.2.1	30.42	1.6	2.52	43.87	7.2	6.79
Solyc01g007040.2.1	30.8	1.54	2.44	43.41	7.4	7.09
Solyc01g007050.1.1	6.88	2.55	1.85	9.66	1.38	0.96
Solyc01g007060.2.1	4.17	13.04	11.12	6.96	8.53	8.26
Solyc01g007070.2.1	25.32	45.51	54.96	54.02	192.8	221.98
Solyc01g007080.2.1	0.14	0.15	0.16	0	0.4	0.23
Solyc01g007090.1.1	0	0	0	0	0	0
Solyc01g007100.2.1	12.67	20.94	22.74	13.06	28.81	30.71
Solyc01g007110.2.1	76.72	38.64	42.36	70.69	35.34	33.82
Solyc01g007120.2.1	5.21	8.8	9.98	9.36	11	11.22
Solyc01g007130.2.1	0.12	2.28	2.45	0.12	2.73	3.06
Solyc01g007140.2.1	1	1.23	0.99	2.35	1.96	1.6
Solyc01g007150.2.1	15.75	22.91	23.86	24.28	27.66	27.24
Solyc01g007160.2.1	0.11	0.1	0.02	0.11	0.57	0.38
Solyc01g007170.2.1	0.04	0.25	0.29	0.08	0.17	0.42
Solyc01g007180.2.1	11.64	7.36	7.7	12.4	8.77	9.99
Solyc01g007190.2.1	102	18.15	15.62	18.46	30.18	26.32
Solyc01g007200.2.1	0.03	0.14	0.33	0	0.12	0.29
Solyc01g007210.2.1	0	0	0	0	0.04	0
Solyc01g007220.2.1	144.29	89.28	81.44	82.28	56.32	51.98
Solyc01g007230.2.1	25.6	13.85	15.06	29.64	12.73	13.53
Solyc01g007240.2.1	0	0	0	0	0	0
Solyc01g007250.2.1	9.61	9.18	8.42	20.7	12.12	13.15
Solyc01g007260.2.1	0.67	0.83	0.81	0.5	0.74	1.05
Solyc01g007270.1.1	0	0	0	0.17	0	0
Solyc01g007280.2.1	10.14	14.24	13.65	9.46	12.2	13.51
Solyc01g007290.1.1	33.57	36.25	33.35	26.72	32.93	32.28
Solyc01g007300.1.1	75.6	94.5	82.59	62.84	80.1	77.42
Solyc01g007310.2.1	52.68	89.74	85.07	65.27	80.68	86.22
Solyc01g007320.2.1	12282.2	15596.4	14170	9130.32	13144.1	12852.4
Solyc01g007330.2.1	127.46	133.12	182.15	76.79	147.84	154.01
Solyc01g007340.2.1	2.14	4.66	4.38	3.16	4.18	4.27
Solyc01g007350.2.1	4.31	4.82	4.62	3.58	4.81	4.71
Solyc01g007360.2.1	5.97	6.69	5.61	3.91	5.87	6.76
Solyc01g007370.2.1	22.35	28.94	27.99	21.03	24.64	27.02
Solyc01g007380.1.1	14.43	15.1	15.18	10.34	13.47	14.24
Solyc01g007390.1.1	8.87	15.83	12.43	11.47	8.64	13.88
Solyc01g007400.1.1	73.2	84.64	78.79	71.06	77.58	91.08
Solyc01g007410.2.1	173.39	181.78	183.26	149.45	181.76	193.02
Solyc01g007420.2.1	17.13	24.39	21.24	19.16	23.9	22.26
Solyc01g007430.2.1	8.24	9.96	8.75	7.1	10.66	11.05
Solyc01g007440.1.1	190.53	228.45	198.62	169.76	212.66	203.38
Solyc01g007450.1.1	17.51	21.59	22.99	13.52	18.06	21.82
Solyc01g007460.2.1	19.41	24.7	26.18	15	23.36	26.2
Solyc01g007470.1.1	6.08	6.73	6.85	3.01	6.2	6.31
Solyc01g007480.1.1	0.1	0.51	0	0	0.18	0.13
Solyc01g007490.2.1	460.94	654.57	623.84	454.17	577.59	633.28
Solyc01g007500.2.1	41.65	45.7	46.51	33.95	54.41	53.43
Solyc01g007510.1.1	1.62	2.68	2.51	1.15	1.77	2.9
Solyc01g007520.2.1	11.13	8.35	8.27	5.52	10.09	12.49
Solyc01g007530.2.1	12.2	10.34	11.11	6.31	13.14	13.96
Solyc01g007540.2.1	7.98	6.35	6.4	3.72	6.66	6.41
Solyc01g007550.1.1	136.43	262.85	202.4	191.43	287.01	285.61
Solyc01g007560.2.1	7.01	9.33	10.21	6.28	8.87	10.01
Solyc01g007570.2.1	6.04	7.05	7.54	5.03	6.72	7.21
Solyc01g007580.2.1	6.43	6.8	6.7	3.99	6.03	7.11
Solyc01g007590.2.1	8.54	10.11	8.67	5.31	6.93	9.88
Solyc01g007600.2.1	10.64	12.37	11.57	7.36	8.63	12.21
Solyc01g007610.2.1	136.96	266.78	247.78	154.23	142.03	154.47
Solyc01g007620.2.1	55.97	120.73	121.46	74.65	86.6	113.29
Solyc01g007630.2.1	620.5	986.59	941.89	510.22	537.12	546.05
Solyc01g007640.2.1	0.73	0.79	0.82	0.56	0.76	0.9
Solyc01g007650.2.1	3.59	4.26	4.39	2.23	3.62	3.48
Solyc01g007660.2.1	224.34	302.58	268.04	220.2	280.64	259.24
Solyc01g007670.2.1	906.82	1279.66	1141.34	980.46	1271.83	1168.31
Solyc01g007680.1.1	0.08	0.08	0	0.09	0.05	0
Solyc01g007690.2.1	0.93	0.3	0.11	0.26	0.72	0.67
Solyc01g007700.2.1	0	0	0	0	0	0
Solyc01g007710.2.1	3.19	2.19	2.15	1.28	2.06	2.9
Solyc01g007720.2.1	32.66	33.63	34.98	10.32	23.37	30.55
Solyc01g007730.2.1	0	0	0	0	0	0
Solyc01g007740.2.1	32.41	49.04	45.56	23.95	53.11	54.17
Solyc01g007750.2.1	1.51	16.14	18.57	2.61	19.74	22.07
Solyc01g007760.2.1	9.71	7.85	7.75	10.77	4.89	4.16
Solyc01g007770.2.1	37.41	20.93	16.14	31.03	15.11	12.77
Solyc01g007780.2.1	4.63	4.22	4.16	2.36	3.15	2.88
Solyc01g007790.2.1	2.01	5.63	6.15	2.57	4.8	5.14
Solyc01g007800.2.1	0.15	3.06	2.23	0.2	0.75	0.99
Solyc01g007810.1.1	0.07	8.76	10.23	0	2.03	3.57
Solyc01g007820.1.1	5.06	6.34	7.89	7.08	4.65	5.25
Solyc01g007830.1.1	0	0.17	0.26	0.34	0.11	0.11
Solyc01g007840.2.1	3.54	9.28	10.34	7.38	12.19	12.69
Solyc01g007850.2.1	1.34	2.19	2.76	2.14	2.46	2.43
Solyc01g007860.2.1	69.26	96.08	97.5	66.3	103.65	103.99
Solyc01g007870.2.1	0.4	1.4	2.34	1.32	3.55	2.41
Solyc01g007880.2.1	2.44	6.28	6.7	1.12	7.67	7.71
Solyc01g007890.1.1	3.25	22.27	27.77	5.37	17.28	20.4
Solyc01g007900.2.1	13.98	9.16	8.52	13.18	5.48	5.94
Solyc01g007910.2.1	111.75	69.74	61.73	145.95	81.57	68.07
Solyc01g007920.2.1	1.56	6.1	5.89	2.79	13.74	13.27
Solyc01g007930.2.1	9.85	14.41	15.37	12.88	12.73	13.56
Solyc01g007940.2.1	0.08	0.02	0	0	0.05	0.03
Solyc01g007950.2.1	3.39	0.97	0.66	6.72	27.81	27.89
Solyc01g007960.2.1	7.58	13.46	6.27	2.25	7.8	3.86
Solyc01g007970.1.1	1.73	1.67	1.23	0.99	1.72	1.3
Solyc01g007980.2.1	22.37	16.71	12	12.77	22.54	21.03
Solyc01g007990.2.1	50.08	43.19	29.1	17.24	8.01	6.42
Solyc01g008000.2.1	284.27	280.37	249.22	320.49	301.02	281.51
Solyc01g008010.2.1	12.74	16.75	17.95	39.01	32.58	31.59
Solyc01g008020.2.1	28.37	31.72	36.81	44.78	40.27	43.47
Solyc01g008030.2.1	0.23	0	0.08	0.55	0.14	0.34
Solyc01g008040.1.1	0.02	0.03	0	0.02	0	0.03
Solyc01g008050.2.1	0.04	0	0.03	0.25	0	0
Solyc01g008060.2.1	18.41	25.6	27.42	23.24	16.75	19.39
Solyc01g008070.2.1	22.71	31.12	34.14	35.69	39.56	38.88
Solyc01g008080.2.1	62.1	81.17	83.61	86.55	85.09	92.28
Solyc01g008090.2.1	252.85	304.71	311.36	379.65	321.3	342.04
Solyc01g008100.2.1	11.1	18.86	22.47	9.01	28.5	34.31
Solyc01g008110.2.1	45.29	113.26	121.21	40.17	305.41	302.44
Solyc01g008120.2.1	23.94	19.31	19.6	17.19	13.41	13.18
Solyc01g008130.2.1	14.32	7.04	5.15	9.54	3.34	2.32
Solyc01g008140.2.1	54.43	13.36	13.49	47.1	7.58	7.15
Solyc01g008150.1.1	0.18	1.4	1.38	0	0.65	0.49
Solyc01g008160.2.1	6.65	10.97	8.49	12.51	16.49	15.02
Solyc01g008170.2.1	11.27	15.98	18.15	17.47	13.87	14.93
Solyc01g008180.2.1	1.63	14.02	15	1.35	7.78	8.48
Solyc01g008190.2.1	9.05	9.67	10.61	8.55	9.57	10.6
Solyc01g008200.2.1	10.6	14.91	15.73	12.56	11.93	13.36
Solyc01g008210.2.1	2.31	1.27	1.78	2.25	3.21	1.89
Solyc01g008220.2.1	1.14	0.57	0.55	1.08	1.14	1.1
Solyc01g008230.2.1	2.61	13.56	17.5	6.63	41.08	37.53
Solyc01g008240.2.1	0	0	0	0	0	0
Solyc01g008250.2.1	22.01	49.58	44.38	9.06	43.71	40.73
Solyc01g008260.2.1	1.45	5.25	6.14	1.68	7.08	6.59
Solyc01g008270.2.1	82.07	104.03	109.66	122.37	123.75	125.46
Solyc01g008280.2.1	17.31	22.15	24.86	26.64	22.26	20.95
Solyc01g008290.2.1	4.76	6.71	5.78	12.01	14.93	13.47
Solyc01g008300.1.1	5.94	10.48	8.82	18.1	20.6	16.13
Solyc01g008310.2.1	23.12	25.08	29.13	28.68	26.85	28.91
Solyc01g008320.2.1	7.47	6.56	6.98	9.43	6.5	6.75
Solyc01g008330.2.1	36.25	34.47	40.01	37.05	41.66	45.49
Solyc01g008340.2.1	3.87	9.93	8.55	7.97	12.96	13.38
Solyc01g008350.2.1	5.94	6.36	6.44	7.57	5.58	5.66
Solyc01g008360.2.1	36.53	39.04	40.19	46.74	35.11	35.91
Solyc01g008370.2.1	87.77	91.03	96.56	149.52	97.08	107.88
Solyc01g008380.1.1	0.45	0.27	0.68	1.02	1.74	1.11
Solyc01g008390.1.1	0.01	0	0	0	0	0
Solyc01g008400.2.1	0.14	0.12	0.39	0	1	0.46
Solyc01g008410.1.1	0.01	0	0	0.02	0.01	0
Solyc01g008420.2.1	0	0.12	0.03	0	0.02	0
Solyc01g008430.1.1	0	0	0	0	0	0.04
Solyc01g008440.2.1	7.98	5.94	4.95	13.33	9.11	9.84
Solyc01g008450.1.1	0.21	0.04	0.09	0	0.1	0.1
Solyc01g008460.2.1	7.4	8.17	6.85	14.91	8.41	8.8
Solyc01g008470.2.1	6.67	7.57	8.41	8.89	7.13	7.95
Solyc01g008480.2.1	0.68	2.84	2.54	1.71	2.41	2.43
Solyc01g008490.2.1	0.35	4.09	4.23	0.86	4.37	5.18
Solyc01g008500.2.1	1.29	3.51	1.77	0.9	2.3	1
Solyc01g008510.2.1	0	0.05	0	0	0	0.05
Solyc01g008520.2.1	0.22	2.3	2.08	0.32	2.03	1.94
Solyc01g008530.2.1	8.71	11.99	14.22	6.65	14.65	16.64
Solyc01g008540.2.1	0.08	0	0	0	0.08	0.17
Solyc01g008550.2.1	150.06	159.35	173.92	293.92	213.01	221.33
Solyc01g008560.2.1	79.53	48.97	34.22	27.9	7.13	7.7
Solyc01g008570.1.1	0.32	0.42	0.33	0.04	0.3	0
Solyc01g008580.1.1	0	0	0	0	0	0
Solyc01g008590.1.1	0	0	0	0	0	0
Solyc01g008600.2.1	0.83	0.92	0.99	2.44	1.33	1.85
Solyc01g008610.2.1	0.03	0.03	0	0.07	0.04	0.08
Solyc01g008620.2.1	2.81	5.51	2.16	1.63	6.86	3.7
Solyc01g008640.2.1	1.06	0.09	0.02	0.27	0.38	0.19
Solyc01g008650.2.1	0.02	0.02	0	0	0.03	0
Solyc01g008660.2.1	0.98	2.72	2.4	1.58	1.77	2.07
Solyc01g008670.2.1	11.45	7.65	5.46	6.9	4.54	3.88
Solyc01g008680.2.1	0.1	0.1	0.24	0.31	0.06	0.11
Solyc01g008690.2.1	7.55	0.97	0.94	15.79	1.39	1.2
Solyc01g008700.2.1	5.5	10.99	11.67	8.45	12.38	14.08
Solyc01g008710.2.1	0	0	0	0	0	0
Solyc01g008720.1.1	0	0	0	0	0	0
Solyc01g008730.2.1	9.55	12.48	11.7	17.49	8.89	8.39
Solyc01g008740.1.1	0	0	0	0	0	0
Solyc01g008750.1.1	0	0.02	0.01	0.01	0.01	0
Solyc01g008760.2.1	2.7	4.96	4.57	3.9	4.99	5.06
Solyc01g008770.2.1	7.59	11.03	11.65	6.66	9.57	11.02
Solyc01g008780.2.1	9.47	17.19	15.5	18.44	18.88	19.66
Solyc01g008790.2.1	1.82	17.55	24.68	7.44	31.45	40.01
Solyc01g008800.1.1	2.26	2.74	2.22	2.26	1.96	1.79
Solyc01g008810.2.1	27.92	24.33	26.29	25.51	16.61	19.02
Solyc01g008820.2.1	80.03	67.59	59.35	121.32	49.21	44.26
Solyc01g008830.1.1	2.11	6.31	6.28	1.25	1.89	2.11
Solyc01g008840.2.1	24.01	25.56	26.75	35.13	26.48	23.12
Solyc01g008850.2.1	48.61	79.08	106.87	52.45	76.57	84.15
Solyc01g008860.1.1	0.02	0	0	0	0	0
Solyc01g008870.1.1	0.03	0	0	0	0	0
Solyc01g008880.1.1	0.04	0	0	0	0	0
Solyc01g008890.2.1	2.85	10.43	11.88	5.76	8.74	9.65
Solyc01g008900.2.1	0.86	2.64	3.28	1.31	3.77	3.32
Solyc01g008910.2.1	0.34	2.58	3.66	2.71	1.63	1.78
Solyc01g008920.2.1	3.82	18.88	19.65	1.4	11.46	11.22
Solyc01g008930.2.1	0.32	1.85	2.19	0.2	2.63	3.53
Solyc01g008940.2.1	2.59	8.97	11.36	6.45	14.98	14.29
Solyc01g008950.2.1	125.11	144.73	141.75	179.76	167.67	166.73
Solyc01g008960.2.1	20.66	34.32	38.78	15.62	49.55	57.64
Solyc01g008970.2.1	180.06	189.63	204.13	212.61	206.43	220.69
Solyc01g008980.2.1	5.03	5.73	6.14	7.95	6.23	6.34
Solyc01g008990.2.1	8.43	11.97	13.37	18.17	15.65	14.77
Solyc01g009000.2.1	6.4	21.28	24.5	13.55	25.33	27.23
Solyc01g009010.2.1	5.25	10.61	11.1	7.71	16.84	17.28
Solyc01g009020.2.1	58.49	50.82	53.16	55.5	63.45	63.55
Solyc01g009030.2.1	15.51	11.24	9.5	23.82	15.48	13.73
Solyc01g009040.2.1	0.14	1.07	1.37	0.14	0.9	1.79
Solyc01g009050.2.1	7.43	12.39	12.87	7.77	17.09	18.13
Solyc01g009060.2.1	13.09	15.69	16.18	18.38	14.64	14.41
Solyc01g009070.2.1	0.65	1.74	2.12	1.78	1.56	1.87
Solyc01g009080.2.1	32.69	71.7	69.49	7.46	32.81	31.26
Solyc01g009090.2.1	23.88	26.72	30.42	32.73	27.28	29.51
Solyc01g009100.2.1	75.3	79.25	78.34	135.49	90.41	93.27
Solyc01g009110.2.1	10.61	14.61	15.7	12.25	16.41	16.15
Solyc01g009120.2.1	9.62	11.47	11.56	8.33	11.46	12.18
Solyc01g009130.1.1	0	0	0	0	0	0
Solyc01g009140.1.1	0	0	0	0	0	0
Solyc01g009150.2.1	16.51	17.49	16.74	19.56	16.69	17.23
Solyc01g009160.2.1	42.33	1.18	1.96	41.28	2.12	1.26
Solyc01g009170.2.1	22.08	48.82	62.06	36.72	65.63	66.8
Solyc01g009180.2.1	3.3	9.76	11.54	6.59	12.12	12.59
Solyc01g009190.1.1	0.02	0	0.04	0.06	0.04	0
Solyc01g009200.2.1	2.58	4.49	4.33	3.04	3.75	4.91
Solyc01g009210.1.1	0	0	0	0	0	0
Solyc01g009220.2.1	1.84	1.93	1.76	1.55	1.87	2.37
Solyc01g009230.2.1	2.55	7.37	7.35	3.33	7.43	7.63
Solyc01g009240.2.1	0.05	0.08	0.07	0.03	0.15	0.15
Solyc01g009250.2.1	0.41	0.61	0.62	0.66	0.46	0.47
Solyc01g009260.1.1	0.18	0.28	0.21	0.02	0.2	0.16
Solyc01g009270.1.1	0.04	0.04	0	0	0	0
Solyc01g009280.2.1	9.47	9.65	10.19	9.84	9.69	9.26
Solyc01g009290.2.1	3.82	6.95	8.17	5.58	9.6	9.86
Solyc01g009300.2.1	5.34	6.43	7.5	7.58	9.82	10.05
Solyc01g009310.2.1	15.38	39.68	36.84	27.96	63.27	58.7
Solyc01g009320.1.1	0.9	0.4	0.07	0.59	0.02	0.05
Solyc01g009330.1.1	0.02	0.02	0	0.12	0	0
Solyc01g009340.2.1	0.19	0.53	1.14	0.49	0.53	1.15
Solyc01g009350.2.1	0	0	0	0	0	0
Solyc01g009360.1.1	0	0	0	0	0	0
Solyc01g009370.1.1	0	0	0	0	0	0
Solyc01g009380.2.1	3.53	7.73	8.13	4.48	9.58	9.49
Solyc01g009390.2.1	8.16	8.08	7.75	9.84	6.42	5.49
Solyc01g009400.2.1	0	0	0	0	0	0
Solyc01g009410.2.1	0.02	0	0	0	0	0
Solyc01g009420.2.1	136.56	170.54	166.27	150.24	194.62	180.55
Solyc01g009430.2.1	4.6	27.87	23.09	7.51	10.88	9.93
Solyc01g009440.1.1	6.92	0.14	0.09	32.78	2.23	3.41
Solyc01g009450.2.1	23.64	40.12	45.69	28.23	32.08	36.83
Solyc01g009460.2.1	0	0	0	0	0	0
Solyc01g009470.1.1	0.02	0	0	0.01	0	0
Solyc01g009480.2.1	2.24	0.53	0.61	1.25	0.38	0.41
Solyc01g009490.1.1	0	0	0	0	0	0
Solyc01g009500.2.1	5.97	5.06	6.01	7.2	5.98	6.1
Solyc01g009510.1.1	0	0	0	0	0	0
Solyc01g009520.2.1	43.34	62.09	62.09	73.92	87.66	92.2
Solyc01g009530.1.1	0	0	0	0	0	0
Solyc01g009540.1.1	0	0	0	0	0	0
Solyc01g009550.1.1	8.29	22.19	20.17	11.65	13.93	21.15
Solyc01g009560.1.1	0	0	0	0	0	0
Solyc01g009570.2.1	10.22	24.13	24.28	28.64	51.11	52.58
Solyc01g009580.1.1	0	0	0	0	0	0
Solyc01g009590.2.1	0	0	0	0	0	0
Solyc01g009600.2.1	0	0	0	0	0	0
Solyc01g009610.2.1	49.97	46.07	45.12	38.28	29.97	30.92
Solyc01g009620.2.1	6.37	11.47	11.8	11.39	16.36	15.44
Solyc01g009630.2.1	14.6	22.62	24.34	22.43	32	34.17
Solyc01g009640.1.1	0	0	0	0	0	0
Solyc01g009650.1.1	0	0	0	0	0	0
Solyc01g009660.1.1	0	0	0	0	0	0
Solyc01g009670.2.1	1.62	3.14	3.64	1.11	2.69	3.44
Solyc01g009680.2.1	93.52	51.26	46.71	284.18	234.09	191.92
Solyc01g009690.1.1	2.75	4.33	2.52	2.5	2.15	1.93
Solyc01g009700.1.1	1.53	0.97	0.7	1.87	1.04	0.92
Solyc01g009710.1.1	0.17	0	0.08	0.06	0	0
Solyc01g009720.1.1	0.38	0.52	0.45	0.35	0.6	0.41
Solyc01g009730.1.1	0.11	0.32	0.12	0.14	0.1	0.16
Solyc01g009740.1.1	0	0	0	0	0	0
Solyc01g009750.2.1	48.42	41.22	43.49	61.8	48.01	50.71
Solyc01g009760.2.1	4.63	2.41	2.04	2.09	0.55	0.68
Solyc01g009770.2.1	0.39	1.28	1.83	0.7	2	2.37
Solyc01g009780.2.1	122.43	58.02	40.2	91.61	39.65	29.61
Solyc01g009790.1.1	0	0	0	0	0	0
Solyc01g009800.1.1	0	0	0	0	0	0
Solyc01g009810.2.1	6.83	65.21	32.45	6.01	41.54	22.05
Solyc01g009820.2.1	42.27	17.32	14.9	26.65	7.78	7.14
Solyc01g009830.2.1	0.07	0	0	0.02	0	0.02
Solyc01g009840.1.1	0	0	0	0.04	0	0
Solyc01g009850.2.1	2.61	6.57	6.84	4.83	8.26	8.5
Solyc01g009860.2.1	149.16	131.35	119.33	277.95	40.3	40.08
Solyc01g009870.2.1	0.26	0.02	0.03	0.23	0.03	0.01
Solyc01g009880.2.1	0	0	0	0	0	0
Solyc01g009890.1.1	0	0.07	0	0	0	0
Solyc01g009900.2.1	0	0	0	0	0	0.13
Solyc01g009910.1.1	0	0	0	0	0	0.05
Solyc01g009920.1.1	0	0	0	0	0	0
Solyc01g009930.1.1	7.46	18.63	10.25	1	7.35	4.52
Solyc01g009940.1.1	0	0	0	0	0	0
Solyc01g009950.1.1	0	0	0	0	0	0
Solyc01g009960.2.1	0.05	0.03	0	0	0.03	0
Solyc01g009970.2.1	17.44	26.19	27.51	13.67	24.13	28.25
Solyc01g009980.1.1	0	0	0	0	0	0
Solyc01g009990.2.1	87.53	132.65	128.87	53.95	136.18	145.24
Solyc01g010000.2.1	1.72	20.37	20.74	1.53	11.93	10.87
Solyc01g010010.1.1	0	0	0.04	0	0	0.07
Solyc01g010020.2.1	7.6	6.49	7.88	5.7	3.22	4.37
Solyc01g010030.2.1	0.59	1.26	1.87	1.8	3.22	4.09
Solyc01g010040.2.1	19.8	37.69	38.55	28.43	26.87	29.01
Solyc01g010050.2.1	21.17	40.32	41.22	30.39	28.75	31.01
Solyc01g010060.2.1	32.73	8.91	5.01	7.56	12.44	10.26
Solyc01g010070.1.1	0	0	0	0	0	0
Solyc01g010080.2.1	0.05	0.07	0.09	0.04	0.09	0.11
Solyc01g010090.1.1	0	0	0	0	0	0
Solyc01g010100.1.1	0	0	0	0	0	0
Solyc01g010110.1.1	0	0	0	0	0	0
Solyc01g010120.1.1	0	0	0	0	0	0
Solyc01g010130.2.1	0.25	2.73	3.52	0.42	3.38	4.42
Solyc01g010140.1.1	0	0	0	0	0	0
Solyc01g010150.2.1	1.24	3.37	2.29	1.51	1.81	1.8
Solyc01g010160.2.1	0	0	0.08	0.11	0	0
Solyc01g010170.1.1	0	0	0	0	0	0
Solyc01g010180.2.1	49.23	40.96	61.58	13.09	35.94	51.02
Solyc01g010190.2.1	3.76	9.38	10.85	1.77	3.9	3.96
Solyc01g010200.2.1	5.54	19.69	17.58	3.67	10.85	11.21
Solyc01g010210.1.1	0	0	0	0.04	0	0
Solyc01g010220.2.1	10.41	19.81	12.32	3.76	3.9	3.93
Solyc01g010230.2.1	4.03	10.91	12.56	3.94	7.87	9.44
Solyc01g010240.2.1	0	0	0	0	0	0
Solyc01g010250.2.1	3.31	4.8	5.51	12.49	23.83	25.72
Solyc01g010260.2.1	0	0	0	0	0	0
Solyc01g010270.2.1	12.54	19.41	24.05	11.49	24.81	28.33
Solyc01g010280.2.1	0.03	0.02	0.08	0	0.02	0.06
Solyc01g010290.2.1	6.93	9.95	8.79	8.73	6.86	6.4
Solyc01g010300.1.1	0	0	0	0	0	0
Solyc01g010310.2.1	4.14	3.01	3.52	3.6	2.98	3.53
Solyc01g010320.1.1	0	0	0	0	0.03	0.08
Solyc01g010330.1.1	0	0	0	0	0	0
Solyc01g010340.1.1	0.43	0.24	0.18	0.29	0.1	0.14
Solyc01g010350.2.1	0	0	0	0	0	0
Solyc01g010360.2.1	0	0	0	0	0	0
Solyc01g010370.2.1	1.23	1.73	1.71	2.14	2.79	2.89
Solyc01g010380.2.1	0	0	0	0	0	0
Solyc01g010390.2.1	9.51	3.5	6.2	59.25	2.04	3.13
Solyc01g010400.1.1	0.76	0	0	0.09	0.06	0
Solyc01g010410.2.1	0.17	0.05	0.09	0.1	0	0.05
Solyc01g010420.2.1	0	0	0	0.18	0	0.02
Solyc01g010430.2.1	45.17	6.84	5.97	36.23	6.49	5.05
Solyc01g010440.2.1	19.61	33.48	38.76	32.78	41.94	48.87
Solyc01g010450.1.1	0	0	0.06	0.08	0	0
Solyc01g010460.2.1	0.43	0.61	1.26	0.75	2.07	3.08
Solyc01g010470.2.1	0.66	2.12	2.82	1.89	6.9	8.5
Solyc01g010480.2.1	7.89	25.08	22.54	10.75	11.26	9.52
Solyc01g010490.2.1	0.02	0	0	0.01	0.02	0.02
Solyc01g010500.1.1	0	0.07	0.02	0	0.03	0.01
Solyc01g010510.2.1	0.8	1.09	0.89	1.62	1.61	1.48
Solyc01g010520.2.1	2.1	9.37	11.07	3.51	10.6	12.76
Solyc01g010530.1.1	0	0	0	0	0	0
Solyc01g010540.2.1	106.65	118.49	112.07	183.99	141.69	141.71
Solyc01g010550.1.1	0	0	0	0	0	0
Solyc01g010570.2.1	6.79	11.63	12.35	10.64	14.89	17.48
Solyc01g010580.2.1	114.02	137.05	133.6	189.92	162.83	170.47
Solyc01g010590.2.1	4.79	9	11.07	6.04	15.12	16.29
Solyc01g010600.2.1	0	0	0.1	0	0.02	0.09
Solyc01g010610.1.1	0	0	0.11	0	0	0
Solyc01g010630.1.1	0.07	0	0	0.02	0	0.03
Solyc01g010640.2.1	35.24	78.49	79.09	17.94	72.71	78.09
Solyc01g010650.2.1	16.39	21.47	19.79	25.79	30.29	27.94
Solyc01g010660.2.1	10.83	4.67	6.85	17.16	6.62	6.32
Solyc01g010670.1.1	0	0	0	0	0	0
Solyc01g010680.1.1	0	0	0	0	0	0
Solyc01g010690.1.1	0	0	0	0	0	0
Solyc01g010700.2.1	6.04	5.79	8.51	13.37	13.7	16.28
Solyc01g010710.2.1	0.1	0.49	0.69	0.03	0.88	1.21
Solyc01g010720.2.1	0	0	0	0	0.01	0
Solyc01g010730.1.1	0	0	0	0	0	0
Solyc01g010740.2.1	0	0	0	0.01	0	0
Solyc01g010750.2.1	131.65	131.93	135.37	161.48	153.84	153.56
Solyc01g010760.2.1	28.88	45.24	42.92	35.71	37.79	36.9
Solyc01g010770.2.1	1.25	5.99	6.32	2.52	5.56	5.45
Solyc01g010780.2.1	17.26	26.47	26.15	25.48	19.95	19.61
Solyc01g010790.1.1	0	0	0	0	0	0
Solyc01g010800.1.1	0	0.29	2.26	0	0.27	0.38
Solyc01g010810.2.1	1.58	3.55	3.32	1.12	4.48	4.49
Solyc01g010820.2.1	15.46	17.09	16.46	22.02	13.26	13.22
Solyc01g010830.2.1	6.68	9.79	8.15	5.62	11.43	9.26
Solyc01g010840.1.1	0	0	0	0	0	0
Solyc01g010850.1.1	0	0	0	0	0	0
Solyc01g010860.2.1	12.6	10.43	9.85	14.28	9.3	9.49
Solyc01g010870.2.1	6.84	11.04	12.35	13.83	15.39	15.55
Solyc01g010880.2.1	17.93	14.9	12.54	12.67	9.24	8.74
Solyc01g010890.2.1	0.02	0	0.03	0	0	0
Solyc01g010900.2.1	0	0	0	0	0	0
Solyc01g010910.1.1	0	0.12	0.21	0.04	0.09	0.34
Solyc01g010920.1.1	1.79	1.94	2.36	2.54	2.87	2.44
Solyc01g010930.2.1	1.31	1.83	1.72	1.35	1.28	2.09
Solyc01g010940.2.1	58.8	48.24	52.46	65.71	38.75	38.45
Solyc01g010950.2.1	9.56	8.62	9.83	7.56	9.01	9.69
Solyc01g010960.1.1	3.69	4.45	3.49	4.15	5.46	5.25
Solyc01g010970.2.1	0.02	0.36	0.47	0.1	0.16	0.24
Solyc01g010980.1.1	0	0	0	0	0	0
Solyc01g010990.2.1	3.43	4.56	4.44	5.13	3.28	3.33
Solyc01g011000.2.1	171.27	193.36	196.2	310.93	242.72	247.51
Solyc01g011010.2.1	3.21	3.75	3.19	5.17	3.01	3.35
Solyc01g011020.1.1	0	0	0	0	0	0
Solyc01g011030.2.1	6.21	9.3	10.16	8.05	14.08	14.5
Solyc01g011040.2.1	40.08	36.63	38.19	55.18	43	43.45
Solyc01g011050.2.1	0	0	0	0	0	0
Solyc01g011060.1.1	0	0	0	0	0	0
Solyc01g011070.1.1	0	0	0	0	0	0
Solyc01g011080.2.1	0	0	0	0	0	0
Solyc01g011090.2.1	3.08	2.01	2.36	2.19	1.54	1.63
Solyc01g011100.2.1	29.45	25.93	25.59	28.75	20.09	20.25
Solyc01g011110.1.1	0	0	0	0	0	0
Solyc01g011130.1.1	0	0	0	0	0	0
Solyc01g011150.1.1	0	0	0	0	0	0
Solyc01g011170.1.1	0	0	0	0	0	0
Solyc01g011180.1.1	1.56	2.3	3.14	1.56	2.93	4.32
Solyc01g011190.1.1	0.73	0.9	0.59	0.53	1.02	1.31
Solyc01g011200.2.1	0.08	0.44	0.74	0.26	0.52	0.48
Solyc01g011220.1.1	0.04	0.46	0.54	0.26	0.56	0.59
Solyc01g011230.2.1	0	0.19	0.2	0.29	0.48	0.41
Solyc01g011240.1.1	0	0	0	0	0	0
Solyc01g011250.1.1	0	0	0	0	0	0
Solyc01g011260.1.1	0	0	0	0	0	0
Solyc01g011270.1.1	0	0	0	0	0.13	0.05
Solyc01g011280.1.1	0	0	0	0	0	0
Solyc01g011290.1.1	0	0	0	0	0	0
Solyc01g011300.1.1	0	0	0	0	0	0
Solyc01g011310.1.1	0	0.07	0	0	0	0.04
Solyc01g011320.1.1	0	0.13	0	0	0	0.07
Solyc01g011330.1.1	0	0	0	0	0	0
Solyc01g011340.2.1	83.78	60.26	54.44	72.68	39.05	37.57
Solyc01g011350.2.1	2.21	7.66	10.73	4.93	12.67	14.76
Solyc01g011370.1.1	1.31	0.19	0.29	0.07	0	0
Solyc01g011390.2.1	0	0	0	0	0	0
Solyc01g011400.1.1	0	0	0	0	0	0
Solyc01g011410.1.1	4.9	4.53	5.51	2.02	4.47	5.81
Solyc01g011420.1.1	0	0	0	0	0	0
Solyc01g011430.2.1	0.06	0.04	0.03	1.59	0.05	0.07
Solyc01g011450.1.1	0	0	0	0	0	0
Solyc01g011460.1.1	0.06	0.07	0	0	0.04	0
Solyc01g011470.1.1	0	0	0	0	0	0
Solyc01g011480.1.1	0	0.11	0	0	0	0
Solyc01g011490.1.1	0	0	0	0	0	0.06
Solyc01g011500.1.1	0	0	0	0	0	0
Solyc01g011510.2.1	8.4	14.79	15.38	4.29	13.15	15.35
Solyc01g011520.1.1	0	0	0	0	0	0
Solyc01g011530.1.1	0	0	0	0	0	0
Solyc01g011540.1.1	0	0	0	0	0	0
Solyc01g012540.1.1	0	0	0	0	0	0
Solyc01g012550.1.1	0	0	0	0	0	0
Solyc01g012560.1.1	0	0	0	0	0	0
Solyc01g012570.1.1	0	0	0	0	0	0
Solyc01g012580.1.1	0	0	0	0	0	0
Solyc01g012590.1.1	0	0	0	0	0	0
Solyc01g012600.1.1	0	0	0	0	0	0
Solyc01g012610.1.1	0	0	0	0	0	0
Solyc01g012620.1.1	0	0	0	0	0	0
Solyc01g012630.1.1	0	0	0	0	0	0
Solyc01g012640.1.1	0	0	0	0	0	0
Solyc01g012650.1.1	0	0	0	0	0	0
Solyc01g012660.1.1	0	0	0	0	0	0
Solyc01g012670.1.1	0	0	0	0	0	0
Solyc01g012680.1.1	0	0	0	0	0	0
Solyc01g012690.1.1	0	0	0	0	0	0
Solyc01g012700.2.1	0.64	1.61	0.79	0.42	0.95	1.19
Solyc01g012710.1.1	0	0	0	0	0	0
Solyc01g012720.1.1	0	0	0	0	0	0
Solyc01g012730.1.1	0	0	0	0	0	0
Solyc01g012740.1.1	0	0	0	0	0	0
Solyc01g012750.1.1	2.94	3.67	4.89	1.06	2.98	4.45
Solyc01g012760.1.1	0.38	1.42	1.11	0.43	1.42	2.44
Solyc01g013760.1.1	0	0	0	0	0	0
Solyc01g013770.1.1	0	0	0	0	0	0
Solyc01g013780.1.1	0	0	0	0	0	0
Solyc01g013790.1.1	0	0	0	0	0	0
Solyc01g013800.1.1	0	0	0	0	0	0
Solyc01g013810.1.1	0	0	0	0	0	0
Solyc01g013820.1.1	0	0	0	0	0	0
Solyc01g013830.1.1	0	0	0	0	0	0
Solyc01g013840.1.1	0	0	0	0	0	0
Solyc01g013850.1.1	0	0	0	0	0	0
Solyc01g013860.1.1	0	0	0	0	0	0
Solyc01g013870.1.1	0	0	0	0	0	0
Solyc01g013880.1.1	0	0	0	0	0	0
Solyc01g013890.1.1	1.77	1.87	2.35	0.83	1.87	3.05
Solyc01g013900.2.1	4.19	7.86	7.83	1.29	10.17	8.05
Solyc01g013910.1.1	0	0	0	0	0	0
Solyc01g013920.1.1	0	0	0	0	0	0
Solyc01g013930.1.1	0	0	0	0	0	0
Solyc01g013940.1.1	0	0	0	0	0	0
Solyc01g013950.1.1	0	0	0	0	0	0
Solyc01g013960.1.1	0	0	0	0	0	0
Solyc01g013970.1.1	0	0	0	0	0	0
Solyc01g013980.1.1	0	0	0	0	0	0
Solyc01g013990.1.1	0	0	0	0	0	0
Solyc01g014000.1.1	0	0	0	0	0	0
Solyc01g014010.1.1	0	0	0	0	0	0
Solyc01g014020.1.1	0	0	0	0	0	0
Solyc01g014030.1.1	0	0	0	0	0	0
Solyc01g014040.1.1	0	0	0	0	0	0
Solyc01g014050.1.1	0	0	0	0	0	0
Solyc01g014060.1.1	0	0	0	0	0	0
Solyc01g014070.1.1	0	0	0	0	0	0
Solyc01g014080.1.1	0	0	0	0	0	0
Solyc01g014090.1.1	0	0	0	0	0.07	0
Solyc01g014100.2.1	0	0	0	0	0	0
Solyc01g014110.2.1	0.23	3.27	3.25	0.22	1.19	0.92
Solyc01g014120.2.1	0.05	4.75	4.61	0.17	1.38	1.65
Solyc01g014130.1.1	0	0	0	0	0	0
Solyc01g014140.2.1	1.69	8.9	3.51	1.36	2.63	1.15
Solyc01g014150.1.1	0	0	0	0.03	0.04	0.04
Solyc01g014160.1.1	0	0	0	0	0	0
Solyc01g014170.1.1	0	0	0	0	0	0
Solyc01g014180.2.1	85.06	73.43	81.35	137.93	121.48	126.96
Solyc01g014190.1.1	0	0	0	0	0	0
Solyc01g014200.1.1	0.52	0.34	0.66	1.39	0.37	0.45
Solyc01g014210.1.1	0.04	0.07	0.04	0.04	0.06	0.05
Solyc01g014220.1.1	2.61	2.16	2.29	3.45	2.76	1.84
Solyc01g014230.2.1	40.53	13.5	12.01	18.79	8.06	7.3
Solyc01g014240.1.1	0	0	0	0	0	0
Solyc01g014250.2.1	10.51	5.38	6.62	11.89	4.17	5.13
Solyc01g014260.1.1	0	0	0	0	0	0
Solyc01g014270.2.1	2.14	5.89	6.75	2.48	11.46	18.65
Solyc01g014280.2.1	0	0	0	0	0	0
Solyc01g014290.1.1	0	0	0	0	0	0
Solyc01g014300.1.1	0	0	0	0	0	0
Solyc01g014310.1.1	0	0	0	0	0	0
Solyc01g014320.2.1	0.81	4.69	6.97	0.46	33.25	34.12
Solyc01g014330.2.1	0.53	2.57	4.96	0.41	18.11	18.93
Solyc01g014340.1.1	0	0	0	0	0	0
Solyc01g014350.1.1	0	0	0	0	0	0
Solyc01g014360.1.1	0	0.14	0	0	0	0
Solyc01g014370.1.1	0	0	0	0	0	0
Solyc01g014380.2.1	0.04	2.28	2.68	0.1	1.15	1.43
Solyc01g014390.2.1	0	0	0	0	0	0
Solyc01g014400.1.1	0	0	0	0	0	0
Solyc01g014410.1.1	0	0	0	0	0	0
Solyc01g014420.1.1	0	0	0	0	0	0
Solyc01g014430.1.1	0	0	0	0	0	0
Solyc01g014440.1.1	0	0	0	0	0	0
Solyc01g014450.1.1	0	0	0	0	0	0
Solyc01g014460.1.1	0	0	0	0	0	0
Solyc01g014470.1.1	0	0	0	0	0.1	0.17
Solyc01g014480.2.1	25.86	11.8	13.3	25.08	10.77	9.79
Solyc01g014490.2.1	3.66	7.25	6.84	5.84	8.16	8.24
Solyc01g014500.1.1	0	0	0	0	0	0
Solyc01g014510.1.1	0	0	0	0	0	0
Solyc01g014520.1.1	0	0	0	0	0	0
Solyc01g014530.2.1	0.03	0.18	0.25	0	0.06	0.13
Solyc01g014540.1.1	0	0	0	0	0	0
Solyc01g014550.1.1	0	0	0	0	0	0
Solyc01g014560.2.1	0.08	1.94	1.8	0.08	0.95	0.92
Solyc01g014570.1.1	0	0	0	0	0	0
Solyc01g014580.1.1	0	0	0	0	0	0
Solyc01g014600.1.1	0	0	0	0	0	0
Solyc01g014610.1.1	0.12	0.28	0	0.26	0	0
Solyc01g014620.1.1	2.45	2.26	1.83	1.39	0.67	1.58
Solyc01g014630.1.1	0	0	0	0	0	0
Solyc01g014640.1.1	0	0	0	0	0	0
Solyc01g014650.1.1	0	0	0	0	0	0
Solyc01g014660.1.1	0	0	0	0	0	0
Solyc01g014670.1.1	0	0	0	0	0	0
Solyc01g014680.1.1	0	0	0	0	0	0
Solyc01g014690.2.1	0	0	0	0	0	0
Solyc01g014700.2.1	0	0	0.03	0	0	0
Solyc01g014710.1.1	10.51	3.04	1.78	12.73	1.37	2.46
Solyc01g014720.1.1	0	0	0	0	0	0
Solyc01g014730.1.1	0	0.36	0	0	0	0.77
Solyc01g014740.1.1	0	0	0.11	0	0	0.18
Solyc01g014760.1.1	0	0	0	0	0	0
Solyc01g014770.1.1	0	0	0	0	0	0
Solyc01g014780.1.1	0	0	0	0	0	0
Solyc01g014790.1.1	0	0	0	0	0	0
Solyc01g014800.1.1	0	0	0	0	0	0
Solyc01g014820.1.1	0.08	0.21	0.17	0.09	0.04	0
Solyc01g014830.1.1	0	0	0	0	0	0
Solyc01g014840.2.1	14.55	1.61	1.3	8.69	1.49	1.12
Solyc01g014850.2.1	13.66	18.77	22.1	25.09	23.14	24.49
Solyc01g014860.2.1	7.03	8.82	9.03	10.38	10.53	11.55
Solyc01g014870.1.1	0	0	0	0	0	0
Solyc01g014880.2.1	0	0	0	0	0	0
Solyc01g014890.1.1	0	0	0	0	0	0
Solyc01g014900.1.1	0	0	0	0	0	0
Solyc01g014910.1.1	0	0	0	0	0	0
Solyc01g014920.1.1	0	0	0	0	0	0
Solyc01g014930.1.1	0	0	0	0	0	0
Solyc01g014940.1.1	0	0	0	0	0	0
Solyc01g014950.1.1	0	0	0	0	0	0
Solyc01g014960.1.1	0	0	0	0	0	0
Solyc01g014970.1.1	0	0	0	0	0	0
Solyc01g014980.2.1	0	0	0	0	0	0
Solyc01g014990.1.1	0	0	0	0	0	0
Solyc01g015000.2.1	15.19	24.5	22.18	11.01	28.05	24.92
Solyc01g015010.1.1	0	0	0	0	0	0
Solyc01g015020.2.1	65.14	42.52	40.95	57.12	32.49	29.33
Solyc01g015030.1.1	0	0	0	0	0	0
Solyc01g015040.1.1	0	0	0	0	0	0
Solyc01g015050.1.1	0	0	0	0	0	0
Solyc01g015060.1.1	0	0	0	0	0	0
Solyc01g015070.2.1	0	0	0	0	0	0
Solyc01g015080.2.1	0	0	0	0	0	0
Solyc01g015090.1.1	0	0	0	0	0	0
Solyc01g015100.1.1	0	0	0	0.04	0	0
Solyc01g015110.1.1	0	0	0.03	0	0.12	0.03
Solyc01g015120.1.1	0	0	0	0	0	0.14
Solyc01g015130.1.1	0	0	0	0	0	0
Solyc01g015140.1.1	0	0	0.11	0	0	0.07
Solyc01g015150.1.1	0	0	0	0	0	0
Solyc01g015160.1.1	0	0	0	0	0	0
Solyc01g015170.1.1	0	0	0	0	0	0
Solyc01g015180.1.1	0	0	0	0	0	0
Solyc01g015190.1.1	0	0	0	0	0	0
Solyc01g015200.1.1	0	0	0	0	0	0
Solyc01g015210.1.1	0	0	0	0	0	0
Solyc01g015220.1.1	0	0	0	0	0	0
Solyc01g015230.1.1	0	0	0	0	0	0
Solyc01g015240.1.1	0.1	0.18	0.09	0.28	0.21	0.13
Solyc01g015250.1.1	0	0	0	0	0	0
Solyc01g015260.1.1	0	0	0	0	0	0
Solyc01g015270.1.1	0	0	0	0	0	0
Solyc01g015280.1.1	0	0	0	0	0	0
Solyc01g015290.1.1	0	0	0	0	0	0
Solyc01g015300.1.1	0	0	0	0	0	0
Solyc01g016300.1.1	0	0	0	0	0	0
Solyc01g016310.1.1	0	0	0	0	0	0
Solyc01g016320.1.1	0	0	0	0	0	0
Solyc01g016330.1.1	0	0	0	0	0	0.02
Solyc01g016340.1.1	0	0	0	0	0	0
Solyc01g016350.1.1	0	0	0	0	0	0
Solyc01g016360.1.1	13.88	3.8	4.28	29.65	5.06	8.06
Solyc01g016370.1.1	13.75	2.98	3.12	20.13	5.1	5.86
Solyc01g016380.2.1	0.08	0.07	0.1	0.07	0.05	0.01
Solyc01g016390.2.1	0.04	0.02	0.04	0.06	0.03	0.01
Solyc01g016400.1.1	0.14	0.26	0.27	0.24	0	0
Solyc01g016410.2.1	2.66	4.14	3.41	3.8	3.07	3.18
Solyc01g016430.1.1	0	0	0	0	0	0
Solyc01g016450.1.1	0	0	0	0	0	0
Solyc01g016460.2.1	1.51	7.56	6.26	2.94	7.82	9.22
Solyc01g016470.2.1	24.94	29.18	26.33	54.84	37.54	38.77
Solyc01g016480.1.1	0	0	0	0	0	0
Solyc01g016510.1.1	0	0	0.09	0	0.09	0
Solyc01g016520.1.1	0	0	0	0.14	0	0
Solyc01g016530.1.1	0	0	0.11	0	0	0
Solyc01g016540.1.1	0.06	0.07	0.07	0.07	0.07	0
Solyc01g016550.1.1	0	0	0	0	0	0
Solyc01g016560.1.1	0	0	0	0	0	0
Solyc01g016570.1.1	5.28	6.56	6.03	6.8	2.41	2.94
Solyc01g016580.1.1	0	0	0	0	0	0
Solyc01g016590.1.1	0	0	0	0	0	0
Solyc01g016600.1.1	0	0	0	0	0	0
Solyc01g016610.1.1	0	0	0	0	0	0
Solyc01g016620.1.1	0	0	0	0	0	0
Solyc01g016630.1.1	0	0	0	0	0	0
Solyc01g016640.1.1	0	0	0	0	0	0
Solyc01g016650.1.1	0	0	0	0	0	0
Solyc01g016660.1.1	0	0	0	0	0	0
Solyc01g016670.1.1	0	0	0	0	0	0
Solyc01g016680.1.1	0	0	0	0	0	0
Solyc01g016690.1.1	0	0	0	0	0	0
Solyc01g016700.2.1	0	0	0	0	0.14	0
Solyc01g016710.1.1	0	0	0	0	0.03	0
Solyc01g016720.2.1	0.33	0.2	0.27	0.2	0.17	0
Solyc01g016730.1.1	0	0	0	0	0	0
Solyc01g016740.1.1	0	0	0	0	0	0
Solyc01g016750.1.1	0	0	0	0	0	0
Solyc01g016760.1.1	0	0	0	0	0	0
Solyc01g016770.1.1	0	0	0	0	0	0
Solyc01g016780.1.1	0	0	0	0	0	0
Solyc01g016790.1.1	0	0	0	0	0	0
Solyc01g016800.1.1	0	0	0	0	0	0
Solyc01g016810.1.1	0	0.23	0	0	0	0.17
Solyc01g016820.1.1	0	0	0	0	0	0
Solyc01g016830.1.1	0	0	0	0	0	0
Solyc01g016840.1.1	0	0	0	0	0	0
Solyc01g016850.1.1	0	0	0	0	0	0
Solyc01g016860.1.1	0	0	0	0	0	0
Solyc01g016870.1.1	0	0	0	0	0	0
Solyc01g016880.1.1	0	0	0	0	0	0
Solyc01g016890.1.1	0	0	0	0	0	0
Solyc01g016900.1.1	0	0.11	0	0	0	0
Solyc01g016910.1.1	0	0	0	0	0	0
Solyc01g016920.1.1	0	0	0	0	0	0
Solyc01g016930.1.1	0	0	0	0	0	0
Solyc01g016940.1.1	0	0	0	0	0	0
Solyc01g016950.1.1	0	0	0	0.05	0	0
Solyc01g016960.1.1	0	0	0	0	0	0
Solyc01g016970.1.1	0	0	0	0.33	0	0
Solyc01g016980.1.1	0	0	0	0	0	0
Solyc01g016990.1.1	0	0	0	0	0	0
Solyc01g017000.1.1	0	0	0	0	0	0
Solyc01g017010.1.1	0	0	0	0	0	0
Solyc01g017020.1.1	0	0	0	0	0	0
Solyc01g017030.1.1	0	0	0	0	0	0
Solyc01g017040.1.1	0	0	0	0	0	0
Solyc01g017050.1.1	0	0	0	0	0	0
Solyc01g017060.1.1	0.05	0	0	0.05	0	0.03
Solyc01g017070.1.1	0	0	0	0	0.12	0
Solyc01g017080.1.1	0.08	0.08	0.08	0.08	0.15	0.1
Solyc01g017090.2.1	1.63	2.87	2.66	1.63	1.78	2.03
Solyc01g017100.1.1	1.31	1.42	0.94	0.52	1.07	0.7
Solyc01g017110.1.1	0.49	0.54	0.28	0.23	0.46	0.36
Solyc01g017120.1.1	0	0	0	0	0	0
Solyc01g017130.1.1	0.26	0.27	0	0	0	0
Solyc01g017140.1.1	0.02	0	0.06	0.05	0.06	0
Solyc01g017150.1.1	0	0	0	0	0	0
Solyc01g017160.1.1	0	0	0	0	0	0
Solyc01g017170.1.1	16.16	18.47	14.97	11.9	15.88	15.8
Solyc01g017180.1.1	0	0	0	0.14	0.19	0
Solyc01g017190.1.1	0.44	0.74	0.94	0.41	0.88	0.88
Solyc01g017200.1.1	0	0	0	0	0	0
Solyc01g017210.1.1	0.16	0	0	0.21	0	0
Solyc01g017220.1.1	1833.84	2340.51	2194.43	1457.01	2048.07	1975.36
Solyc01g017230.1.1	0.74	0.48	0.3	0.38	0.73	0.51
Solyc01g017240.1.1	0.09	0.16	0.21	0	0.15	0.16
Solyc01g017250.1.1	0.78	1.34	1.19	0.35	0.45	1
Solyc01g017260.1.1	0.45	0.33	0	0.09	0.06	0
Solyc01g017270.1.1	0	0	0	0	0	0
Solyc01g017280.1.1	0	0	0	0	0	0
Solyc01g017290.1.1	0	0	0	0	0	0.05
Solyc01g017300.1.1	0.33	0.39	0.37	0.39	0.41	0.59
Solyc01g017310.1.1	0	0	0	0	0	0
Solyc01g017320.1.1	0	0.14	0	0	0.33	0.09
Solyc01g017330.1.1	2.3	1.47	1.36	1.39	2.2	2.15
Solyc01g017340.1.1	0.36	0.72	0.65	0.34	0.25	0.5
Solyc01g017350.1.1	0.21	0.34	0.23	0.08	0.3	0.19
Solyc01g017360.1.1	0	0	0.1	0.13	0.1	0.06
Solyc01g017370.1.1	0	0.06	0.06	0	0.04	0.04
Solyc01g017380.1.1	0	0.12	0	0	0.18	0.07
Solyc01g017390.1.1	0.13	0	0	0.11	0	0.13
Solyc01g017400.1.1	8.15	11.81	10.08	9.84	11.63	9.19
Solyc01g017410.1.1	0	0	0	0	0	0.05
Solyc01g017420.1.1	0.19	0.16	0.17	0.13	0.18	0.36
Solyc01g017430.1.1	0	0.08	0.09	0	0	0.06
Solyc01g017440.1.1	0.67	0.85	1.14	0.64	0.95	0.96
Solyc01g017450.1.1	0	0	0	0	0	0
Solyc01g017460.1.1	0.39	0.2	0.18	0	1.02	0.83
Solyc01g017470.1.1	0.18	0.21	0.07	0	0.17	0.04
Solyc01g017480.1.1	0	0	0	0	0	0
Solyc01g017490.1.1	0	0	0	0	0	0
Solyc01g017500.1.1	0	0	0	0	0	0
Solyc01g017510.1.1	0.07	0	0	0	0	0.06
Solyc01g017520.1.1	0.11	0.35	0.3	0.11	0.42	0.24
Solyc01g017530.1.1	0.49	0.69	0.44	0.49	0.66	0.49
Solyc01g017540.1.1	0.35	0	0.1	1.11	0.06	0
Solyc01g017550.1.1	0.04	0.04	0	0.05	0	0.02
Solyc01g017560.1.1	0	0	0	0	0	0
Solyc01g017570.1.1	0	0	0	0	0	0
Solyc01g017580.1.1	0	0	0	0	0	0
Solyc01g017590.1.1	1.67	1.39	0.44	1.38	0.93	0
Solyc01g017600.2.1	46.53	48.87	48.92	28.98	69.86	60.64
Solyc01g017610.1.1	0.02	0.03	0	0	0	0.02
Solyc01g017620.1.1	0	0	0	0	0	0
Solyc01g017630.1.1	0	0	0	0	0	0
Solyc01g017640.1.1	0	0	0	0	0	0
Solyc01g017650.1.1	0	0	0	0	0	0
Solyc01g017660.1.1	0	0	0	0	0	0
Solyc01g017670.1.1	0	0	0	0	0	0
Solyc01g017680.1.1	0	0	0	0	0	0
Solyc01g017690.1.1	0	0	0	0	0	0
Solyc01g017700.1.1	0	0	0	0	0	0
Solyc01g017710.1.1	0.21	0	0.37	0.18	0.44	0
Solyc01g017720.1.1	5.41	3.48	2.21	5.55	2.11	1.86
Solyc01g017730.1.1	0	0	0	0	0	0
Solyc01g017740.1.1	1.94	2.94	3.14	1.77	2.24	2.74
Solyc01g017750.1.1	0	0	0	0	0	0
Solyc01g017760.1.1	0	0	0	0	0	0
Solyc01g017770.1.1	0	0	0	0	0	0
Solyc01g017780.1.1	0	0	0	0.01	0	0
Solyc01g017790.1.1	0	0	0	0	0	0
Solyc01g017800.1.1	0	0	0	0	0	0
Solyc01g017810.1.1	0	0	0	0	0	0
Solyc01g017820.1.1	0	0	0	0	0	0
Solyc01g017830.1.1	0	0	0	0	0	0
Solyc01g017840.1.1	0	0.17	0.07	0.02	0.24	0.41
Solyc01g017850.1.1	0	0	0.01	0	0	0.01
Solyc01g017860.2.1	0.36	0.98	1.16	0.63	1.2	1.21
Solyc01g017870.1.1	0	0	0	0	0	0
Solyc01g017880.1.1	0	0	0	0	0	0
Solyc01g017890.1.1	0	0	0	0	0	0
Solyc01g017900.1.1	0	0	0	0	0	0
Solyc01g017910.1.1	0	0	0	0	0	0
Solyc01g017920.1.1	0	0	0	0	0	0
Solyc01g017930.1.1	0	0	0	0	0	0
Solyc01g017940.1.1	0	0	0	0	0	0
Solyc01g017950.1.1	0	0	0	0	0	0
Solyc01g017960.1.1	0	0	0	0	0	0
Solyc01g017970.1.1	0	0	0	0	0	0
Solyc01g017980.1.1	0	0	0	0	0	0
Solyc01g017990.1.1	0	0	0	0	0	0
Solyc01g018000.1.1	0	0	0	0	0	0
Solyc01g018010.1.1	2.68	2.48	3.38	1.06	2.91	1.19
Solyc01g018020.1.1	0.02	0.01	0	0	0.01	0.02
Solyc01g018040.1.1	0	0	0	0	0	0
Solyc01g018050.1.1	0	0	0	0	0	0
Solyc01g018060.1.1	17.14	30.62	26.64	22.76	38.58	32.23
Solyc01g018070.1.1	0	0	0	0	0	0
Solyc01g018080.1.1	0	0	0	0	0	0
Solyc01g018090.1.1	2.71	2.84	3.77	2.31	4.25	4.53
Solyc01g018100.1.1	0	0	0	0	0	0
Solyc01g019100.1.1	0	0	0	0	0	0
Solyc01g020100.1.1	0	0	0	0	0	0
Solyc01g020110.1.1	0	0	0	0	0	0
Solyc01g020120.1.1	0.06	0.07	0	0.36	0.14	0.04
Solyc01g020130.2.1	4.98	3.64	4.03	4.34	3.62	4.52
Solyc01g020140.2.1	4.44	3.09	3.41	3.95	3.48	3.8
Solyc01g020150.2.1	8.96	7.69	8.5	9.18	7.79	6.71
Solyc01g020160.1.1	0.11	0	0.41	0.16	0.22	0.08
Solyc01g020170.1.1	0	0	0.04	0	0	0
Solyc01g020180.1.1	0	0	0	0	0	0
Solyc01g020190.2.1	17.54	7.17	7.32	8.93	10.02	7.44
Solyc01g020200.1.1	7.15	12.2	12.33	6.11	9.26	11.57
Solyc01g020210.1.1	0	0	0	0.05	0	0
Solyc01g020220.1.1	0.66	1.73	1.48	0.73	2.61	3.23
Solyc01g020230.2.1	0.18	0.5	0.59	0.23	0.82	1.25
Solyc01g020240.2.1	2.76	4.99	6.77	2.89	7.5	9.7
Solyc01g020250.1.1	0	0	0	0	0.04	0.04
Solyc01g020260.1.1	0	0	0	0	0	0
Solyc01g020270.1.1	0	0	0	0	0	0.04
Solyc01g020280.1.1	0	0	0	0	0	0
Solyc01g020290.1.1	0.15	0.19	0.4	1.13	0.22	0.11
Solyc01g020300.2.1	0	0	0	0	0	0
Solyc01g020310.1.1	0	0	0	0	0	0
Solyc01g020320.2.1	3.11	5.68	6.73	4.95	9.25	10.9
Solyc01g020330.2.1	0	0	0	0	0	0
Solyc01g020340.1.1	0.27	0.09	0.19	0.24	0.22	0.19
Solyc01g020350.1.1	0	0	0	0	0	0
Solyc01g020360.1.1	0	0	0	0	0	0
Solyc01g020370.1.1	0	0	0	0	0	0
Solyc01g020380.1.1	0.03	0	0.07	0	0.03	0
Solyc01g020390.1.1	0	0	0	0	0	0
Solyc01g020400.1.1	0	0	0	0	0	0
Solyc01g020410.1.1	0	0	0	0	0	0
Solyc01g020430.1.1	0	0	0	0	0	0
Solyc01g020440.2.1	1.19	1.96	2.34	0.72	2.89	3.47
Solyc01g020450.1.1	0	0	0	0	0	0
Solyc01g020460.1.1	0.04	0.12	0.16	0.1	0.06	0.07
Solyc01g020470.1.1	0	0	0	0	0	0
Solyc01g020480.1.1	0	0	0	0	0	0
Solyc01g020490.1.1	0	0	0	0	0	0
Solyc01g020500.1.1	2.21	4.78	6.07	6.88	5.59	4.12
Solyc01g020510.1.1	0	0	0	0	0	0
Solyc01g020520.2.1	0.85	1.36	1.56	0.88	1.37	1.43
Solyc01g020530.1.1	0	0	0	0	0	0
Solyc01g020550.1.1	0	0	0	0	0	0
Solyc01g020560.1.1	0	0	0	0	0	0
Solyc01g020570.1.1	0	0.07	0.07	0.05	0.15	0.21
Solyc01g020580.1.1	0	0	0	0	0	0
Solyc01g020590.1.1	0	0	0	0	0	0
Solyc01g020600.1.1	0	0	0.03	0	0.03	0
Solyc01g021600.2.1	18.64	3.41	4.26	29.98	1.64	3.54
Solyc01g021610.1.1	0	0	0	0	0	0
Solyc01g021620.1.1	0	0	0	0	0	0
Solyc01g021630.1.1	0	0	0	0	0	0
Solyc01g021640.2.1	17.27	13.9	14.14	22.71	10.61	9.58
Solyc01g021650.1.1	0	0	0	0	0	0
Solyc01g021660.1.1	0	0	0	0	0	0
Solyc01g021670.2.1	11.42	13.61	18.45	13.03	24.36	29.11
Solyc01g021680.1.1	0	0	0	0	0	0
Solyc01g021690.1.1	0	0	0	0	0	0
Solyc01g021700.1.1	0	0	0	0	0	0
Solyc01g021710.1.1	0	0	0	0	0	0
Solyc01g021720.1.1	0	0.11	0	0.08	0.11	0.09
Solyc01g021730.2.1	0	0.03	0	0.03	0.03	0.03
Solyc01g021740.1.1	3.86	5.96	6.03	3.81	7.5	7.44
Solyc01g022740.2.1	1.4	3.07	3.4	2.24	3.53	3.38
Solyc01g022750.2.1	50.97	68.01	66.65	59.98	92.66	86.03
Solyc01g022760.1.1	0	0	0	0	0	0
Solyc01g022770.1.1	0	0	0	0	0	0
Solyc01g022780.1.1	0	0	0	0	0	0
Solyc01g022790.1.1	0	0	0	0.08	0	0.07
Solyc01g028800.1.1	0.04	0.05	0.05	0.03	0.09	0.07
Solyc01g028810.2.1	79.46	125.56	129.53	100.8	189.88	202.89
Solyc01g028830.2.1	2.94	11.27	12.59	10.16	12.92	14.09
Solyc01g028840.1.1	0	0	0	0	0	0
Solyc01g028850.1.1	0.08	0	0	0	0	0
Solyc01g028860.2.1	171.58	140.59	142.04	153.22	121.78	127.16
Solyc01g028870.2.1	3.3	9.35	10.4	2.02	16.29	18.25
Solyc01g028880.1.1	0	0	0	0	0	0
Solyc01g028890.1.1	0	0	0	0	0	0
Solyc01g028900.2.1	154.13	134.84	123.49	141.43	118.15	109.57
Solyc01g028910.1.1	0	0	0	0	0	0
Solyc01g028920.1.1	0	0	0	0	0	0
Solyc01g028930.2.1	31.6	26.07	27.68	38.25	24.95	24.87
Solyc01g028940.1.1	0	0	0	0	0	0.44
Solyc01g028950.1.1	0	0	0	0	0	0
Solyc01g028960.1.1	0	0	0	0	0	0
Solyc01g028970.1.1	0	0	0	0	0	0.02
Solyc01g028980.1.1	0	0	0	0	0	0
Solyc01g033980.2.1	1.15	2.75	2.43	1.53	2	2.78
Solyc01g033990.1.1	0	0	0	0	0	0
Solyc01g034000.1.1	0.01	0	0.01	0	0	0
Solyc01g034010.1.1	0	0	0.02	0	0	0
Solyc01g034020.2.1	19.74	30.78	35.37	19.56	36.29	37.54
Solyc01g034030.1.1	0	0	0	0	0	0
Solyc01g034040.1.1	0	0	0	0.01	0	0
Solyc01g034050.1.1	0.07	0	0.27	0.14	0.06	0.15
Solyc01g034060.1.1	0	0	0	0	0	0
Solyc01g034070.1.1	0	0.07	0	0	0	0
Solyc01g034080.1.1	0	0.04	0.03	0	0.01	0.05
Solyc01g034090.1.1	0	0	0	0	0	0
Solyc01g034100.1.1	0.25	0.31	0.17	0.07	0.1	0.3
Solyc01g034110.1.1	0	0	0	0	0	0
Solyc01g034120.2.1	0	0	0	0	0	0
Solyc01g034130.1.1	0.02	0.05	0.02	0	0.04	0.04
Solyc01g034140.1.1	0	0	0	0	0	0
Solyc01g034150.2.1	7.26	7.35	6.63	8.02	5.06	4.54
Solyc01g034160.1.1	0	0	0	0	0	0
Solyc01g034170.1.1	0	0	0	0	0	0
Solyc01g034180.1.1	0	0	0	0	0	0
Solyc01g034190.1.1	0	0	0	0	0	0
Solyc01g034200.1.1	0	0	0	0	0	0
Solyc01g034210.1.1	0	0	0	0	0	0
Solyc01g034220.1.1	0	0	0	0	0	0
Solyc01g035220.1.1	24.85	31.61	25.04	19.91	23.57	22.73
Solyc01g038220.1.1	0	0	0	0	0	0
[truncated: 32,728 more rows]

## Sheet: raw data of tomato GRAS genes
gene	PtoR DC3000 4h	prf3 DC3000 4h	prf19 DC3000 4h	PtoR DC3000 6h	prf3 DC3000 6h	prf19 DC3000 6h
Solyc01g008910.2.1	0.34	2.58	3.66	2.71	1.63	1.78
Solyc01g009840.1.1	0	0	0	0.04	0	0
Solyc01g059950.1.1	0	0	0.03	0	0	0.04
Solyc01g059960.1.1	0.07	0.02	0	0.46	0	0
Solyc01g079370.2.1	0.01	0.07	0.04	0.02	0.18	0.2
Solyc01g079380.1.1	0	0	0	0	0	0
Solyc01g090950.2.1	3.69	13.1	13.31	4.37	11.08	11.36
Solyc01g100200.2.1	137.93	19.05	12.31	8.77	3.38	3.02
Solyc02g085340.1.1	8.87	18.28	22.56	7.64	8.56	10.49
Solyc02g085600.1.1	14.48	15.91	19.37	15.59	23.31	23.99
Solyc02g092370.1.1	0.63	3.14	3.63	0.45	2.45	2.84
Solyc02g092570.1.1	0.03	2.4	3.99	0.26	5.28	5.74
Solyc02g094340.1.1	0.02	0	0	0	0.01	0.01
Solyc03g025170.1.1	5.18	7.53	8.4	7.53	4.9	4.63
Solyc03g110950.1.1	0	0	0	0.01	0	0.02
Solyc03g123400.1.1	0.49	0.22	0.25	0.98	0.45	0.51
Solyc04g011630.1.1	7.9	43.45	44.09	8.3	15.47	15.31
Solyc04g014830.1.1	0.51	0.7	1.43	1.4	0.49	0.76
Solyc04g064550.1.1	94.71	61.35	54.46	59.98	28.86	26.39
Solyc05g053090.1.1	2.17	2.35	2.35	3.69	2	2.27
Solyc05g053420.1.1	0	0	0	0	0	0
Solyc05g054170.2.1	38.21	24.91	23.81	23.41	32.24	27.26
Solyc06g009610.1.1	0	0	0	0	0	0
Solyc06g035620.2.1	53.04	11.51	9.68	21.42	9.76	6.75
Solyc06g036170.1.1	7.81	6.99	9.46	18.21	3.81	4.05
Solyc06g076280.1.1	47.8	12.24	12.21	11.21	8.85	8.19
Solyc06g076290.1.1	1.99	0.4	0.3	0.15	0.35	0.13
Solyc06g082530.1.1	0.88	0.15	0.16	0.26	0.1	0.24
Solyc07g043330.1.1	1.31	19.66	16.79	1.22	11.2	10.61
Solyc07g047950.1.1	1.45	14.58	17.62	1.85	5.85	6.94
Solyc07g052960.1.1	0	0.02	0	0	0.02	0.09
Solyc07g063940.1.1	76.98	8.76	11.52	126.36	65.16	63.86
Solyc07g065270.1.1	39.91	102.49	102.15	45.98	35.24	35.54
Solyc07g066250.1.1	0	0	0	0	0	0
Solyc08g014030.1.1	0.29	1.65	2.71	0.17	1.35	1.34
Solyc08g078800.1.1	2.07	10.28	10.39	3.67	5.26	5.72
Solyc08g080400.1.1	0.17	0.51	1.1	0.62	0.54	1.05
Solyc09g090830.2.1	4.19	6.86	8.23	6.18	7.08	6.05
Solyc09g010920.1.1	8.23	8.77	8.12	6.52	3.18	2.82
Solyc09g018460.1.1	0.24	0.06	0.02	0.53	0.08	0.09
Solyc09g066450.1.1	0	0	0	0	0	0
Solyc10g074680.1.1	0.08	0.21	0.37	0.01	0.27	0.27
Solyc10g086370.1.1	1.81	0.36	0.4	0.46	0.15	0.37
Solyc10g086380.1.1	1.32	4.52	4.36	1.63	0.67	0.77
Solyc10g086530.1.1	0.14	0.76	0.93	0.13	4.45	3.04
Solyc11g005610.1.1	0.04	0	0	0.06	0	0
Solyc11g011260.1.1	6.85	37.98	43.32	12.91	30.99	35.18
Solyc11g012510.1.1	15.08	7.04	8.44	14.83	10	9.12
Solyc11g013150.1.1	0.25	3.05	2.19	0.61	1.94	1.42
Solyc11g017100.1.1	0	0	0	0	0	0
Solyc12g005340.1.1	129.65	24.24	19.82	57.77	18.99	13.9
Solyc12g049320.1.1	0	0	0	0.03	0.03	0
Solyc12g099220.1.1	0	0	0	0.05	0.03	0.05
Solyc12g099900.1.1	27.04	18.41	24.41	31.54	24.7	21.3

## Sheet: Fig6-raw data x 100
gene	PtoR DC3000 4h	prf3 DC3000 4h	prf19 DC3000 4h	PtoR DC3000 6h	prf3 DC3000 6h	prf19 DC3000 6h
Solyc09g090830.2.1	419	686	823	618	708	605
Solyc01g090950.2.1	369	1310	1331	437	1108	1136
Solyc08g078800.1.1	207	1028	1039	367	526	572
Solyc02g085600.1.1	1448	1591	1937	1559	2331	2399
Solyc11g005610.1.1	4	0	0	6	0	0
Solyc09g018460.1.1	24	6	2	53	8	9
Solyc11g013150.1.1	25	305	219	61	194	142
Solyc11g011260.1.1	685	3798	4332	1291	3099	3518
Solyc10g086380.1.1	132	452	436	163	67	77
Solyc10g086370.1.1	181	36	40	46	15	37
Solyc02g094340.1.1	2	0	0	0	1	1
Solyc03g110950.1.1	0	0	0	1	0	2
Solyc12g099900.1.1	2704	1841	2441	3154	2470	2130
Solyc01g008910.2.1	34	258	366	271	163	178
Solyc02g085340.1.1	887	1828	2256	764	856	1049
Solyc07g066250.1.1	0	0	0	0	0	0
Solyc11g017100.1.1	0	0	0	0	0	0
Solyc08g080400.1.1	17	51	110	62	54	105
Solyc01g009840.1.1	0	0	0	4	0	0
Solyc09g066450.1.1	0	0	0	0	0	0
Solyc07g043330.1.1	131	1966	1679	122	1120	1061
Solyc10g074680.1.1	8	21	37	1	27	27
Solyc01g059960.1.1	7	2	0	46	0	0
Solyc12g099220.1.1	0	0	0	5	3	5
Solyc05g053420.1.1	0	0	0	0	0	0
Solyc01g079380.1.1	0	0	0	0	0	0
Solyc06g009610.1.1	0	0	0	0	0	0
Solyc01g079370.2.1	1	7	4	2	18	20
Solyc06g076280.1.1	4780	1224	1221	1121	885	819
Solyc01g100200.2.1	13793	1905	1231	877	338	302
Solyc06g082530.1.1	88	15	16	26	10	24
Solyc06g076290.1.1	199	40	30	15	35	13
Solyc10g086530.1.1	14	76	93	13	445	304
Solyc09g010920.1.1	823	877	812	652	318	282
Solyc05g053090.1.1	217	235	235	369	200	227
Solyc02g092570.1.1	3	240	399	26	528	574
Solyc07g052960.1.1	0	2	0	0	2	9
Solyc03g123400.1.1	49	22	25	98	45	51
Solyc08g014030.1.1	29	165	271	17	135	134
Solyc02g092370.1.1	63	314	363	45	245	284
Solyc07g047950.1.1	145	1458	1762	185	585	694
Solyc07g065270.1.1	3991	10249	10215	4598	3524	3554
Solyc04g014830.1.1	51	70	143	140	49	76
Solyc05g054170.2.1	3821	2491	2381	2341	3224	2726
Solyc07g063940.1.1	7698	876	1152	12636	6516	6386
Solyc06g035620.2.1	5304	1151	968	2142	976	675
Solyc12g005340.1.1	12965	2424	1982	5777	1899	1390
Solyc04g064550.1.1	9471	6135	5446	5998	2886	2639
Solyc03g025170.1.1	518	753	840	753	490	463
Solyc06g036170.1.1	781	699	946	1821	381	405
Solyc04g011630.1.1	790	4345	4409	830	1547	1531
Solyc11g012510.1.1	1508	704	844	1483	1000	912
Solyc07g066250.1.1	0	0	0	0	0	0
Solyc01g059950.1.1	0	0	3	0	0	4
Solyc12g049320.1.1	0	0	0	3	3	0
