# Supplementary material for: Genome-wide identification and characterization of GRAS transcription factors in tomato (Solanum lycopersicum)
Source: PeerJ. 2017 Nov 8;5:e3955. doi: 10.7717/peerj.3955 (PMC5681854; doi:10.7717/peerj.3955)
Supplement: Supplemental Information 2 [file peerj-05-3955-s004.zip]

Archive with 11 entries (10 files):
- Circos-Fig3-raw-data/
- Circos-Fig3-raw-data/circos.conf
- Circos-Fig3-raw-data/co-orthologous.links.txt
- Circos-Fig3-raw-data/ideogram.conf
- Circos-Fig3-raw-data/ideogram.conf~
- Circos-Fig3-raw-data/karyotype.txt
- Circos-Fig3-raw-data/karyotype.txt~
- Circos-Fig3-raw-data/links.conf
- Circos-Fig3-raw-data/orthologous.links.txt
- Circos-Fig3-raw-data/paralogous.links.txt
- Circos-Fig3-raw-data/ticks.conf
