# Supplementary material for: Genome-wide identification and characterization of GRAS transcription factors in tomato (Solanum lycopersicum)
Source: PeerJ. 2017 Nov 8;5:e3955. doi: 10.7717/peerj.3955 (PMC5681854; doi:10.7717/peerj.3955)
Supplement: Supplemental Information 2 [file peerj-05-3955-s004.zip › Circos-Fig3-raw-data/co-orthologous.links.txt]

Supercontig_23	2313582	2316469	Supercontig_13	36158218	36161536 
Supercontig_23	2313582	2316469	Supercontig_16	29857538	29860559   
Supercontig_23	2313582	2316469	Supercontig_22	23634672	23637678         
Supercontig_23	18737132	18739547	Supercontig_19	21614953  21620327   
Supercontig_23	20764011	20765752	Supercontig_18	24311420  24316382   
Supercontig_24 	1720361	1722604	Supercontig_15	4847121	4853832   
Supercontig_24 	1720361	1722604	Supercontig_19	21614953	21620327   
Supercontig_24 	1720361	1722604	Supercontig_19	23650525	23654073   
Supercontig_24 	12481744	12484087	Supercontig_13	36158218	36161536 
Supercontig_24 	12481744	12484087	Supercontig_15	27587719	27592832 
Supercontig_24 	12481744	12484087	Supercontig_16	29857538	29860559   
Supercontig_24 	12481744	12484087	Supercontig_22	23634672	23637678         
Supercontig_24	15792623	15795235	Supercontig_13	36158218	36161536 
Supercontig_24	15792623	15795235	Supercontig_16	29857538	29860559   
Supercontig_24	15792623	15795235	Supercontig_22	23634672	23637678         
Supercontig_25 	18806258	18808210	Supercontig_15	29370719	29373265          
Supercontig_26	57199	59286	Supercontig_14	26852079	26855064           
Supercontig_26 	57199	59286	Supercontig_16	27764666	27767328  
Supercontig_27	21307049	21309302	Supercontig_14	27853853	27856163  
Supercontig_23 	2309564	2311805	Supercontig_5	63210726	63214239
Supercontig_23 	2309564	2311805	Supercontig_9	4258198	4261986
Supercontig_23	2309564	2311805	Supercontig_10	65321410	65325060
Supercontig_23	2313582	2316469	Supercontig_1	90259397	90261861
Supercontig_23	2313582	2316469	Supercontig_6	48317776	48319844
Supercontig_23 	18737132	18739547	Supercontig_4	5064286 5070600
Supercontig_23	18737132	18739547	Supercontig_7	66264699 66267945
Supercontig_23 	18737132	18739547	Supercontig_11	5329511 5332671
Supercontig_23 	18737132	18739547	Supercontig_12	211260 214361
Supercontig_24	1720361	1722604	Supercontig_4	5064286	5070600
Supercontig_24 	1720361	1722604	Supercontig_7	66264699	66267945
Supercontig_24	1720361	1722604	Supercontig_11	5329511	5332671
Supercontig_24	1720361	1722604	Supercontig_12  211260	214361
Supercontig_24	12481744	12484087	Supercontig_6	48317776	48319844
Supercontig_24	12484843	12486983	Supercontig_5	63210726	63214239
Supercontig_24	12484843	12486983	Supercontig_9	4258198	4261986
Supercontig_24	12484843	12486983	Supercontig_10	65321410	65325060
Supercontig_24	15792623	15795235	Supercontig_6	47398658	47401912
Supercontig_26	9660985	9663774	Supercontig_7	57032218	57033940
Supercontig_26	9660985	9663774	Supercontig_7	67097513	67101002
Supercontig_27	19522255	19524653	Supercontig_12	211260	214361
Supercontig_27	21307049	21309302	Supercontig_6	25637845	25640030
Supercontig_13	36158218	36161536	Supercontig_1	90259397	90261861
Supercontig_13	36158218	36161536	Supercontig_6	48317776	48319844
Supercontig_13	41711881	41713811	Supercontig_1	2935057	2937631
Supercontig_14	26841585	26844331	Supercontig_1	84656023	84659013
Supercontig_14	27853853	27856163	Supercontig_3	2625715	2627852
Supercontig_14	27853853	27856163	Supercontig_6	25637845	25640030
Supercontig_15	4847121	4853832	Supercontig_7	66264699	66267945
Supercontig_15	4847121	4853832	Supercontig_12	211260	214361
Supercontig_15	18238256	18240730	Supercontig_2	53456615	53458612
Supercontig_15	27587719	27592832	Supercontig_6	48317776	48319844
Supercontig_16	27764666	27767328	Supercontig_1	84656023	84659013
Supercontig_16	29275026	29277269	Supercontig_6	25637845	25640030
Supercontig_16	29857538	29860559	Supercontig_1	90259397	90261861
Supercontig_16	29857538	29860559	Supercontig_5	63210726	63214239
Supercontig_16	29857538	29860559	Supercontig_6	47398658	47401912
Supercontig_16	29857538	29860559	Supercontig_6	48317776	48319844
Supercontig_18	24311420	24316382	Supercontig_7	67734418	67736146
Supercontig_19	21614953	21620327	Supercontig_4	5064286	5070600
Supercontig_19	21614953	21620327	Supercontig_6	24667330	24668828
Supercontig_19	21614953	21620327	Supercontig_7	67097513	67101002
Supercontig_19	21614953	21620327	Supercontig_11	5329511	5332671
Supercontig_19	23650525	23654073	Supercontig_7	66264699	66267945
Supercontig_19	23650525	23654073	Supercontig_12	211260	214361
Supercontig_20	11605114	11609036	Supercontig_7	66264699	66267945
Supercontig_20	11605114	11609036	Supercontig_12	211260	214361
Supercontig_21 	28870096	28872571	Supercontig_5	63210726	63214239
Supercontig_21 	28870096	28872571	Supercontig_6	47398658	47401912
Supercontig_21 	28870096	28872571	Supercontig_9	4258198	4261986
Supercontig_21 	28870096	28872571	Supercontig_10	65321410	65325060
Supercontig_21 	28887633	28889549	Supercontig_5	63210726	63214239
Supercontig_21 	28887633	28889549	Supercontig_6	47398658	47401912
Supercontig_21 	28887633	28889549	Supercontig_9	4258198	4261986
Supercontig_21 	28887633	28889549	Supercontig_10	65321410	65325060
Supercontig_21 	28891244	28893528	Supercontig_5	63210726	63214239
Supercontig_21 	28891244	28893528	Supercontig_6	47398658	47401912
Supercontig_21 	28891244	28893528	Supercontig_9	4258198	4261986
Supercontig_21 	28891244	28893528	Supercontig_10	65321410	65325060
Supercontig_21 	28895187	28896974	Supercontig_5	63210726	63214239
Supercontig_21 	28895187	28896974	Supercontig_6	47398658	47401912
Supercontig_21 	28895187	28896974	Supercontig_9	4258198	4261986
Supercontig_21 	28895187	28896974	Supercontig_10	65321410	65325060
Supercontig_22	23634672	23637678	Supercontig_1	90259397	90261861
Supercontig_22	23634672	23637678	Supercontig_5	63210726	63214239
Supercontig_22	23634672	23637678	Supercontig_6	47398658	47401912
Supercontig_22	23634672	23637678	Supercontig_6	48317776	48319844
