# Supplementary material for: Genome-wide identification and characterization of GRAS transcription factors in tomato (Solanum lycopersicum)
Source: PeerJ. 2017 Nov 8;5:e3955. doi: 10.7717/peerj.3955 (PMC5681854; doi:10.7717/peerj.3955)
Supplement: Supplemental Information 2 [file peerj-05-3955-s004.zip › Circos-Fig3-raw-data/karyotype.txt]

chr	-	Supercontig_1	Sol1	0	98455869	chr1
chr	-	Supercontig_2	Sol2	0	55977580	chr2
chr	-	Supercontig_3	Sol3	0	72290146	chr3
chr	-	Supercontig_4	Sol4	0	66557038	chr4
chr	-	Supercontig_5	Sol5	0	66723567	chr5
chr	-	Supercontig_6	Sol6	0	49794276	chr6
chr	-	Supercontig_7	Sol7	0	68175699	chr7
chr	-	Supercontig_8	Sol8	0	65987440	chr8
chr	-	Supercontig_9	Sol9	0	72906345	chr9
chr	-	Supercontig_10	Sol10	0	65633393	chr10
chr	-	Supercontig_11	Sol11	0	56597135	chr11
chr	-	Supercontig_12	Sol12	0	68126176	chr12
chr	-	Supercontig_13	Os1	0	43270923	chr13
chr	-	Supercontig_14	Os2	0	35937250	chr14
chr	-	Supercontig_15	Os3	0	36413819	chr15
chr	-	Supercontig_16	Os4	0	35502694	chr16
chr	-	Supercontig_17	Os5	0	29958434	chr17
chr	-	Supercontig_18	Os6	0	31248787	chr18
chr	-	Supercontig_19	Os7	0	29697621	chr19
chr	-	Supercontig_20	Os10	0	23207287	chr20
chr	-	Supercontig_21	Os11	0	29021106	chr21
chr	-	Supercontig_22	Os12	0	27531856	chr22
chr	-	Supercontig_23	At1	0	5214552	chr23
chr	-	Supercontig_24	At2	0	4362446	chr24
chr	-	Supercontig_25	At3	0	5014244	chr25
chr	-	Supercontig_26	At4	0	3021556	chr26
chr	-	Supercontig_27	At5	0	4658936	chr27
