# Supplementary material for: Genome-wide identification and characterization of GRAS transcription factors in tomato (Solanum lycopersicum)
Source: PeerJ. 2017 Nov 8;5:e3955. doi: 10.7717/peerj.3955 (PMC5681854; doi:10.7717/peerj.3955)
Supplement: Supplemental Information 2 [file peerj-05-3955-s004.zip › Circos-Fig3-raw-data/links.conf]

<links>

<link>
# 指定 link 文件的路径
file          = paralogous.links.txt
radius        = 0.97r
# # 设置贝塞尔曲线半径，该值设大后曲线扁平，使图像不太好看。
bezier_radius = 0r
# # 设置 link 曲线的颜色
color         = green
# # 设置 link 曲线的厚度
thickness     = 5
</link>

<link>
file          = co-orthologous.links.txt
radius        = 0.97r
bezier_radius = 0r
color         = red
thickness     = 6
</link>

<link>
file          = orthologous.links.txt
radius        = 0.97r
bezier_radius = 0r
color         = blue
thickness     = 5
</link>

</links>
