# Supplementary material for: Genome-wide identification and characterization of GRAS transcription factors in tomato (Solanum lycopersicum)
Source: PeerJ. 2017 Nov 8;5:e3955. doi: 10.7717/peerj.3955 (PMC5681854; doi:10.7717/peerj.3955)
Supplement: Supplemental Information 2 [file peerj-05-3955-s004.zip › Circos-Fig3-raw-data/orthologous.links.txt]

Supercontig_23	2313582	2316469	Supercontig_15	27587719	27592832
Supercontig_23	5149226	5151354	Supercontig_15	28512625	28515179
Supercontig_23	7508969	7511801	Supercontig_13	38261836	38265509
Supercontig_23	18677926	18680117	Supercontig_13	41711881	41713811
Supercontig_23	18737132	18739547	Supercontig_15	4847121	4853832
Supercontig_23	18737132	18739547	Supercontig_19	23650525	23654073
Supercontig_23	18737132	18739547	Supercontig_20	11605114	11609036
Supercontig_23	20764011	20765752	Supercontig_14	5451819	5453090
Supercontig_23	23399391	23401367	Supercontig_18	1465499	1468600
Supercontig_23	24748195	24750043	Supercontig_15	28512625	28515179
Supercontig_24	255249	257550	Supercontig_15	28512625	28515179
Supercontig_24	1720361	1722604	Supercontig_20	11605114	11609036
Supercontig_24	15792623	15795235	Supercontig_15	27587719	27592832
Supercontig_25	819337	821406	Supercontig_15	28512625	28515179
Supercontig_25	4555305	4556837	Supercontig_15	16804298	16805869
Supercontig_25	18522510	18523906	Supercontig_19	24014021	24018422
Supercontig_25	20070158	20072780	Supercontig_21	1119742	1123350
Supercontig_25	20070158	20072780	Supercontig_22	1043533	1047118
Supercontig_26	57199	59286	Supercontig_14	26841585	26844331
Supercontig_26	5196787	5198238	Supercontig_15	8651497	8653224
Supercontig_26	17691786	17693760	Supercontig_19	23868417	23871145
Supercontig_27	5764063	5766077	Supercontig_15	28512625	28515179
Supercontig_27	16779749	16781245	Supercontig_19	22807706	22809384
Supercontig_27	19522255	19524653	Supercontig_15	4847121	4853832
Supercontig_27	19522255	19524653	Supercontig_19	21614953	21620327
Supercontig_27	19522255	19524653	Supercontig_19	23650525	23654073
Supercontig_27	19522255	19524653	Supercontig_20	11605114	11609036
Supercontig_27	21307049	21309302	Supercontig_16	29275026	29277269
Supercontig_27	26660600	26662894	Supercontig_15	29370719	29373265
Supercontig_23	2309564	2311805	Supercontig_6	47398658	47401912
Supercontig_23	2313582	2316469	Supercontig_5	63210726	63214239
Supercontig_23	2313582	2316469	Supercontig_6	47398658	47401912
Supercontig_23	2313582	2316469	Supercontig_9	4258198	4261986
Supercontig_23	2313582	2316469	Supercontig_10	65321410	65325060
Supercontig_23	5149226	5151354	Supercontig_11	4303446	4305582
Supercontig_23	7508969	7511801	Supercontig_4	55725005	55728998
Supercontig_23	18677926	18680117	Supercontig_1	2935057	2937631
Supercontig_23	18677926	18680117	Supercontig_12	66845283	66847938
Supercontig_23	18737132	18739547	Supercontig_7	57032218	57033940
Supercontig_23	18737132	18739547	Supercontig_7	67097513	67101002
Supercontig_23	20764011	20765752	Supercontig_7	67734418	67736146
Supercontig_23	23399391	23401367	Supercontig_8	63683944	63687330
Supercontig_23	24748195	24750043	Supercontig_11	4303446	4305582
Supercontig_24	255249	257550	Supercontig_11	4303446	4305582
Supercontig_24	1720361	1722604	Supercontig_7	57032218	57033940
Supercontig_24	1720361	1722604	Supercontig_7	67097513	67101002
Supercontig_24	12481744	12484087	Supercontig_1	90259397	90261861
Supercontig_24	12481744	12484087	Supercontig_5	63210726	63214239
Supercontig_24	12481744	12484087	Supercontig_6	47398658	47401912
Supercontig_24	12481744	12484087	Supercontig_9	4258198	4261986
Supercontig_24	12481744	12484087	Supercontig_10	65321410	65325060
Supercontig_24	12484843	12486983	Supercontig_6	47398658	47401912
Supercontig_24	15792623	15795235	Supercontig_5	63210726	63214239
Supercontig_24	15792623	15795235	Supercontig_9	4258198	4261986
Supercontig_24	15792623	15795235	Supercontig_10	65321410	65325060
Supercontig_25	819337	821406	Supercontig_11	4303446	4305582
Supercontig_25	4555305	4556837	Supercontig_3	70264621	70266732
Supercontig_25	18522510	18523906	Supercontig_2	53622192	53624272
Supercontig_25	18806258	18808210	Supercontig_2	48256746	48259083
Supercontig_25	20070158	20072780	Supercontig_10	58229242	58233915
Supercontig_26	57199	59286	Supercontig_1	84656023	84659013
Supercontig_26	5196787	5198238	Supercontig_11	6017815	6019616
Supercontig_26	9660985	9663774	Supercontig_4	5064286	5070600
Supercontig_26	9660985	9663774	Supercontig_11	5329511	5332671
Supercontig_26	17305758	17307643	Supercontig_2	48429691	48431940
Supercontig_26	17691786	17693760	Supercontig_2	53456615	53458612
Supercontig_27	5764063	5766077	Supercontig_11	4303446	4305582
Supercontig_27	16779749	16781245	Supercontig_7	57032433	57033731
Supercontig_27	19522255	19524653	Supercontig_4	5064286	5070600
Supercontig_27	19522255	19524653	Supercontig_7	57032218	57033940
Supercontig_27	19522255	19524653	Supercontig_7	66264699	66267945
Supercontig_27	19522255	19524653	Supercontig_7	67097513	67101002
Supercontig_27	19522255	19524653	Supercontig_11	5329511	5332671
Supercontig_27	21307049	21309302	Supercontig_3	2625715	2627852
Supercontig_27	26660600	26662894	Supercontig_2	48256746	48259083
Supercontig_13	36158218	36161536	Supercontig_5	63210726	63214239
Supercontig_13	36158218	36161536	Supercontig_6	47398658	47401912
Supercontig_13	36158218	36161536	Supercontig_9	4258198	4261986
Supercontig_13	36158218	36161536	Supercontig_10	65321410	65325060
Supercontig_13	38261836	38265509	Supercontig_4	55725005	55728998
Supercontig_13	39319389	39320987	Supercontig_3	61674871	61676451
Supercontig_13	41711881	41713811	Supercontig_12	66845283	66847938
Supercontig_14	5451819	5453090	Supercontig_7	67734418 67736146
Supercontig_14	26852079	26855064	Supercontig_1	84656023	84659013
Supercontig_15	4847121	4853832	Supercontig_4	5064286	5070600
Supercontig_15	4847121	4853832	Supercontig_7	57032218	57033940
Supercontig_15	4847121	4853832	Supercontig_7	67097513	67101002
Supercontig_15	4847121	4853832	Supercontig_11	5329511	5332671
Supercontig_15	8651497	8653224	Supercontig_11	6017815	6019616
Supercontig_15	16804298	16805869	Supercontig_3	70264621	70266732
Supercontig_15	27587719	27592832	Supercontig_1	90259397	90261861
Supercontig_15	27587719	27592832	Supercontig_5	63210726	63214239
Supercontig_15	27587719	27592832	Supercontig_6	47398658	47401912
Supercontig_15	27587719	27592832	Supercontig_9	4258198	4261986
Supercontig_15	27587719	27592832	Supercontig_10	65321410	65325060
Supercontig_15	28512625	28515179	Supercontig_11	4303446	4305582
Supercontig_15	29370719	29373265	Supercontig_2	48256746	48259083
Supercontig_16	21424207	21425721	Supercontig_11	7898704	7900224
Supercontig_16	29275026	29277269	Supercontig_3	2625715	2627852
Supercontig_16	29857538	29860559	Supercontig_9	4258198	4261986
Supercontig_16	29857538	29860559	Supercontig_10	65321410	65325060
Supercontig_17	24631172	24632715	Supercontig_7	61366581	61368766
Supercontig_18	1465499	1468600	Supercontig_8	63683944	63687330
Supercontig_19	21614953	21620327	Supercontig_7	57032218	57033940
Supercontig_19	21614953	21620327	Supercontig_7	66264699	66267945
Supercontig_19	21614953	21620327	Supercontig_12	211260	214361
Supercontig_19	22807706	22809384	Supercontig_7g	57032433	57033731
Supercontig_19	23650525	23654073	Supercontig_4	5064286	5070600
Supercontig_19	23650525	23654073	Supercontig_7	57032218	57033940
Supercontig_19	23650525	23654073	Supercontig_7	67097513	67101002
Supercontig_19	23650525	23654073	Supercontig_11	5329511	5332671
Supercontig_19	23868417	23871145	Supercontig_2	53456615	53458612
Supercontig_19	24014021	24018422	Supercontig_2	53622192	53624272
Supercontig_20	11605114	11609036	Supercontig_4	5064286	5070600
Supercontig_20	11605114	11609036	Supercontig_7	57032218	57033940
Supercontig_20	11605114	11609036	Supercontig_7	67097513	67101002
Supercontig_20	11605114	11609036	Supercontig_11	5329511	5332671
Supercontig_21	1119742	1123350	Supercontig_10	58229242	58233915
Supercontig_21	2950162	2952223	Supercontig_11	474688	476166
Supercontig_21	18096831	18102879	Supercontig_2	54894729	54897225
Supercontig_22	1043533	1047118	Supercontig_10	58229242	58233915
Supercontig_22	23634672	23637678	Supercontig_9	4258198	4261986
Supercontig_22	23634672	23637678	Supercontig_10	65321410	65325060
