# Supplementary material for: Genome-wide identification and characterization of GRAS transcription factors in tomato (Solanum lycopersicum)
Source: PeerJ. 2017 Nov 8;5:e3955. doi: 10.7717/peerj.3955 (PMC5681854; doi:10.7717/peerj.3955)
Supplement: Supplemental Information 2 [file peerj-05-3955-s004.zip › Circos-Fig3-raw-data/paralogous.links.txt]

Supercontig_23	2309564	2311805	Supercontig_24	12484843	12486983
Supercontig_23	2313582	2316469	Supercontig_24	12481744	12484087
Supercontig_23	2313582	2316469	Supercontig_24	15792623	15795235
Supercontig_23	5149226	5151354	Supercontig_23	24748195	24750043
Supercontig_23	5149226	5151354	Supercontig_24	255249	257550
Supercontig_23	5149226	5151354	Supercontig_25	819337	821406
Supercontig_23	5149226	5151354	Supercontig_27	5764063	5766077
Supercontig_23	18737132	18739547	Supercontig_24	1720361	1722604
Supercontig_23	18737132	18739547	Supercontig_27	19522255	19524653
Supercontig_23	24748195	24750043	Supercontig_24	255249	257550
Supercontig_23	24748195	24750043	Supercontig_25	819337	821406
Supercontig_23	24748195	24750043	Supercontig_27	5764063	5766077
Supercontig_24	255249	257550	Supercontig_25	819337	821406
Supercontig_24	255249	257550	Supercontig_27	5764063	5766077
Supercontig_24	1720361	1722604	Supercontig_27	19522255	19524653
Supercontig_24	18617862	18620150	Supercontig_25	22410365	22412608
Supercontig_25	819337	821406	Supercontig_27	5764063	5766077
Supercontig_25	17157924	17159965	Supercontig_27	23974668	23976791
Supercontig_25	18806258	18808210	Supercontig_27	26660600	26662894
Supercontig_13	26044166	26045843	Supercontig_17	28640262	28642010
Supercontig_13	36158218	36161536	Supercontig_15	27587719	27592832
Supercontig_13	36158218	36161536	Supercontig_16	29857538	29860559
Supercontig_13	36158218	36161536	Supercontig_22	23634672	23637678
Supercontig_14	5451819	5453090	Supercontig_18	24311420	24316382
Supercontig_14	26841585	26844331	Supercontig_14	26852079	26855064
Supercontig_14	26841585	26844331	Supercontig_16	27764666	27767328
Supercontig_14	26852079	26855064	Supercontig_16	27764666	27767328
Supercontig_14	27853853	27856163	Supercontig_16	29275026	29277269
Supercontig_15	4847121	4853832	Supercontig_19	23650525	23654073
Supercontig_15	4847121	4853832	Supercontig_20	11605114	11609036
Supercontig_15	18238256	18240730	Supercontig_19	23868417	23871145
Supercontig_15	27587719	27592832	Supercontig_16	29857538	29860559
Supercontig_15	27587719	27592832	Supercontig_22	23634672	23637678
Supercontig_16	29857538	29860559	Supercontig_22	23634672	23637678
Supercontig_19	23650525	23654073	Supercontig_20	11605114	11609036
Supercontig_21	1119742	1123350	Supercontig_22	1043533	1047118
Supercontig_21	1829394	1832069	Supercontig_22	1766099	1767966
Supercontig_21	1933914	1939818	Supercontig_22	1853601	1858139
Supercontig_21	1942620	1944002	Supercontig_22	1859797	1861191
Supercontig_21	28870096	28872571	Supercontig_21	28887633	28889549
Supercontig_21	28870096	28872571	Supercontig_21	28891244	28893528
Supercontig_21	28870096	28872571	Supercontig_21	28895187	28896974
Supercontig_21	28870096	28872571	Supercontig_21	28899015	28900796
Supercontig_21	28870096	28872571	Supercontig_22	23634672	23637678
Supercontig_21	28887633	28889549	Supercontig_21	28891244	28893528
Supercontig_21	28887633	28889549	Supercontig_21	28895187	28896974
Supercontig_21	28887633	28889549	Supercontig_21	28899015	28900796
Supercontig_21	28887633	28889549	Supercontig_22	23634672	23637678
Supercontig_21	28891244	28893528	Supercontig_21	28895187	28896974
Supercontig_21	28891244	28893528	Supercontig_22	23634672	23637678
Supercontig_21	28895187	28896974	Supercontig_21	28899015	28900796
Supercontig_21	28895187	28896974	Supercontig_22	1766099	1767966
Supercontig_21	28895187	28896974	Supercontig_22	23634672	23637678
Supercontig_21	28899015	28900796	Supercontig_22	1766099	1767966
Supercontig_1	2935057	2937631	Supercontig_12	66845283	66847938
Supercontig_1	69269146	69272222	Supercontig_1	69280493	69281794
Supercontig_1	69280493	69281794	Supercontig_1	78456509	78460245
Supercontig_1	69280493	69281794	Supercontig_1	78461991	78463478
Supercontig_1	69280493	69281794	Supercontig_5	63511679	63513271
Supercontig_1	69280493	69281794	Supercontig_6	3575305	3578741
Supercontig_1	69280493	69281794	Supercontig_12	66438306	66439883
Supercontig_1	78456509	78460245	Supercontig_1	78461991	78463478
Supercontig_1	78456509	78460245	Supercontig_5	63511679	63513271
Supercontig_1	78456509	78460245	Supercontig_6	3575305	3578741
Supercontig_1	78456509	78460245	Supercontig_12	66438306	66439883
Supercontig_1	78461991	78463478	Supercontig_5	63511679	63513271
Supercontig_1	78461991	78463478	Supercontig_6	3575305	3578741
Supercontig_1	78461991	78463478	Supercontig_12	66438306	66439883
Supercontig_1	90259397	90261861	Supercontig_6	48317776	48319844
Supercontig_3	2625715	2627852	Supercontig_6	25637845	25640030
Supercontig_4	5064286	5070600	Supercontig_7	57032218	57033940
Supercontig_4	5064286	5070600	Supercontig_7	67097513	67101002
Supercontig_4	5064286	5070600	Supercontig_11	5329511	5332671
Supercontig_5	63210726	63214239	Supercontig_6	47398658	47401912
Supercontig_5	63210726	63214239	Supercontig_9	4258198	4261986
Supercontig_5	63210726	63214239	Supercontig_10	65321410	65325060
Supercontig_5	63511679	63513271	Supercontig_6	3575305	3578741
Supercontig_5	63511679	63513271	Supercontig_12	66438306	66439883
Supercontig_6	3575305	3578741	Supercontig_12	66438306	66439883
Supercontig_6	24667330	24668828	Supercontig_12	211260	214361
Supercontig_6	47398658	47401912	Supercontig_9	4258198	4261986
Supercontig_6	47398658	47401912	Supercontig_10	65321410	65325060
Supercontig_7	57032218	57033940	Supercontig_7	66264699	66267945
Supercontig_7	57032218	57033940	Supercontig_7	67097513	67101002
Supercontig_7	57032218	57033940	Supercontig_11	5329511	5332671
Supercontig_7	57032218	57033940	Supercontig_12	211260	214361
Supercontig_7	66264699	66267945	Supercontig_7	67097513	67101002
Supercontig_7	66264699	66267945	Supercontig_12	211260	214361
Supercontig_7	67097513	67101002	Supercontig_11	5329511	5332671
Supercontig_7	67097513	67101002	Supercontig_12	211260	214361
Supercontig_9	4258198	4261986	Supercontig_10	65321410	65325060
Supercontig_10	65218682	65220890	Supercontig_10	65222211	65224208
