# Supplementary material for: Genome-wide identification and characterization of GRAS transcription factors in tomato (Solanum lycopersicum)
Source: PeerJ. 2017 Nov 8;5:e3955. doi: 10.7717/peerj.3955 (PMC5681854; doi:10.7717/peerj.3955)
Supplement: Supplemental Information 2 [file peerj-05-3955-s004.zip › Circos-Fig3-raw-data/ticks.conf]

# 是否显示 ticks
show_ticks         = yes
# 是否显示 ticks 的 lables
show_tick_labels    = yes

## 设定 ticks
<ticks>
## ticks 的设置
# 设定 ticks 的位置
radius           = 1r
# 设定 ticks 的颜色
color            = black
# 设定 ticks 的厚度
thickness        = 2p
# 设定 ticks' label 的值的计算。将该刻度对应位置的值 * multiplier 得到能展示到圈图上的 label 值。
multiplier       = 1e-6
# label 值的格式化方法。%d 表示结果为整数；%f 结果为浮点数； %.1f 结果为小数点后保留1位； %.2f 结果为小数点后保留2位。
format           = %d

## 以下设置了 2 个 ticks，前者是小刻度，后者是大刻度。
<tick>
# 设置每个刻度代表的长度。若其单位为 u，则必须要设置 chromosomes_units 参数。比如设置 chromosomes_units = 1000000，则如下 5u 表示每个刻度代表 5M 长度的基因组序列。
spacing        = 5u
# 设置 tick 的长度
size           = 10p
</tick>

<tick>
spacing        = 20u
size           = 20p
# 由于设置的是大刻度，以下用于设置展示 ticks' label。
show_label     = yes
# 设置 ticks' label 的字体大小
label_size     = 20p
# 设置 ticks' label 离 ticks 的距离
label_offset   = 10p
format         = %d
</tick>

</ticks>
