# Supplementary material for: Genome-wide identification and characterization of GRAS transcription factors in tomato (Solanum lycopersicum)
Source: PeerJ. 2017 Nov 8;5:e3955. doi: 10.7717/peerj.3955 (PMC5681854; doi:10.7717/peerj.3955)
Supplement: Supplemental Information 3 [file peerj-05-3955-s005.zip]

Archive with 8 entries (7 files):
- circos-Fig4-raw-data/
- circos-Fig4-raw-data/circos.conf
- circos-Fig4-raw-data/circos.conf~
- circos-Fig4-raw-data/ideogram.conf
- circos-Fig4-raw-data/karyotype.txt
- circos-Fig4-raw-data/links.conf
- circos-Fig4-raw-data/segment.links.txt
- circos-Fig4-raw-data/ticks.conf
