# Supplementary material for: Genome-wide identification and characterization of GRAS transcription factors in tomato (Solanum lycopersicum)
Source: PeerJ. 2017 Nov 8;5:e3955. doi: 10.7717/peerj.3955 (PMC5681854; doi:10.7717/peerj.3955)
Supplement: Supplemental Information 3 [file peerj-05-3955-s005.zip › circos-Fig4-raw-data/ideogram.conf]

<ideogram>

<spacing>
# 设置圈图中染色体之间的空隙大小，以下设置为每个空隙大小为周长的 0.5%
default = 0.002r
# default = 20u
# 也可以设置指定两条染色体之间的空隙
<pairwise Supercontig_1;Supercontig_12>
# 以下设定为两条染色体之间的空隙约为圆的 20 度角。
spacing = 10r
</pairwise>
</spacing>

## 设定 ideograms 
# 设定 ideograms 的位置，以下设定 ideograms 在图离圆心的 90% 处
radius           = 0.90r
# 设定 ideograms 的厚度，可以使用 r（比例关系） 或 p（像素）作为单位
thickness        = 60p
# 设定 ideograms 是否填充颜色。填充的颜色取决于 karyotype 指定的文件的最后一列。
fill             = yes
# 设定 ideograms 轮廓的颜色及其厚度。如果没有该参数或设定其厚度为0，则表示没有轮廓。
stroke_color     = dgrey
stroke_thickness = 2p

## 设定 label 的显示
# 设定是否显示 label 。 label 对应着 karyotype 文件的第 4 列。如果其值为 yes，则必须要有 label_radius 参数来设定 label 的位置，否则会报错并不能生成结果。
show_label       = yes
# 设定 label 的字体
label_font       = default
# 设定 label 的位置
label_radius     = 1r+90p
# 设定 label 的字体大小
label_size       = 40
# 设定 label 的字体方向，yes 是易于浏览的方向。
label_parallel   = no

# 显示 bands 信息
show_bands            = yes
# 对 bands 部分进行颜色填充
fill_bands            = yes
# 设定 bands 廓的厚度、颜色和透明度
band_stroke_thickness = 0
band_stroke_color     = black
band_transparency     = 1

</ideogram>
