# Supplementary material for: Genome-wide identification and characterization of GRAS transcription factors in tomato (Solanum lycopersicum)
Source: PeerJ. 2017 Nov 8;5:e3955. doi: 10.7717/peerj.3955 (PMC5681854; doi:10.7717/peerj.3955)
Supplement: Supplemental Information 3 [file peerj-05-3955-s005.zip › circos-Fig4-raw-data/karyotype.txt]

chr	-	Supercontig_1	Sol1	0	98455869	chr1
chr	-	Supercontig_2	Sol2	0	55977580	chr2
chr	-	Supercontig_3	Sol3	0	72290146	chr3
chr	-	Supercontig_4	Sol4	0	66557038	chr4
chr	-	Supercontig_5	Sol5	0	66723567	chr5
chr	-	Supercontig_6	Sol6	0	49794276	chr6
chr	-	Supercontig_7	Sol7	0	68175699	chr7
chr	-	Supercontig_8	Sol8	0	65987440	chr8
chr	-	Supercontig_9	Sol9	0	72906345	chr9
chr	-	Supercontig_10	Sol10	0	65633393	chr10
chr	-	Supercontig_11	Sol11	0	56597135	chr11
chr	-	Supercontig_12	Sol12	0	68126176	chr12
band	Supercontig_1	mcscan_0	mcscan_0	1089013	2835493	black
band	Supercontig_1	mcscan_93	mcscan_93	1099090	1957530	black
band	Supercontig_1	mcscan_94	mcscan_94	97338884	98033032	black
band	Supercontig_1	mcscan_95	mcscan_95	94787474	95776931	black
band	Supercontig_1	mcscan_96	mcscan_96	24756041	55977317	black
band	Supercontig_1	mcscan_97	mcscan_97	24756041	47635889	black
band	Supercontig_1	mcscan_98	mcscan_98	30750235	55985580	black
band	Supercontig_1	mcscan_99	mcscan_99	66483052	74465022	black
band	Supercontig_1	mcscan_100	mcscan_100	75096406	78302062	black
band	Supercontig_1	mcscan_101	mcscan_101	23872163	47078924	black
band	Supercontig_1	mcscan_103	mcscan_103	75096406	77223386	black
band	Supercontig_1	mcscan_105	mcscan_105	31992638	55929995	black
band	Supercontig_1	mcscan_236	mcscan_236	85978649	87327206	black
band	Supercontig_1	mcscan_359	mcscan_359	94264835	95637063	black
band	Supercontig_1	mcscan_360	mcscan_360	25951757	53683323	black
band	Supercontig_1	mcscan_361	mcscan_361	23806878	44587165	black
band	Supercontig_1	mcscan_363	mcscan_363	29260537	55977317	black
band	Supercontig_1	mcscan_512	mcscan_512	94699873	95721102	black
band	Supercontig_1	mcscan_513	mcscan_513	94529408	96227099	black
band	Supercontig_1	mcscan_801	mcscan_801	86832783	87593074	black
band	Supercontig_1	mcscan_802	mcscan_802	84781638	86380673	black
band	Supercontig_1	mcscan_878	mcscan_878	94264835	95721102	black
band	Supercontig_1	mcscan_879	mcscan_879	95977370	97127072	black
band	Supercontig_1	mcscan_880	mcscan_880	4518219	9814095	black
band	Supercontig_1	mcscan_882	mcscan_882	29248106	54708572	black
band	Supercontig_1	mcscan_883	mcscan_883	1124144	2643412	black
band	Supercontig_1	mcscan_1056	mcscan_1056	86093393	87019752	black
band	Supercontig_1	mcscan_1057	mcscan_1057	25446554	48244820	black
band	Supercontig_1	mcscan_1058	mcscan_1058	4595127	5455873	black
band	Supercontig_1	mcscan_1059	mcscan_1059	5278736	6457537	black
band	Supercontig_1	mcscan_1060	mcscan_1060	24756041	43828453	black
band	Supercontig_1	mcscan_1061	mcscan_1061	30750235	57493466	black
band	Supercontig_1	mcscan_1170	mcscan_1170	2709811	3748389	black
band	Supercontig_1	mcscan_1171	mcscan_1171	11649518	22695961	black
band	Supercontig_1	mcscan_1172	mcscan_1172	29260537	44577411	black
band	Supercontig_1	mcscan_1174	mcscan_1174	24756041	46601399	black
band	Supercontig_1	mcscan_1283	mcscan_1283	25951757	44451014	black
band	Supercontig_1	mcscan_1437	mcscan_1437	85328976	87327206	black
band	Supercontig_1	mcscan_1438	mcscan_1438	83303952	85035053	black
band	Supercontig_1	mcscan_1439	mcscan_1439	30778527	55965198	black
band	Supercontig_1	mcscan_1440	mcscan_1440	25951757	44451014	black
band	Supercontig_1	mcscan_1441	mcscan_1441	24756041	44397547	black
band	Supercontig_1	mcscan_1443	mcscan_1443	24756041	47078924	black
band	Supercontig_1	mcscan_1562	mcscan_1562	26023791	55929995	black
band	Supercontig_1	mcscan_1563	mcscan_1563	89446508	90148038	black
band	Supercontig_1	mcscan_1564	mcscan_1564	36626983	55985580	black
band	Supercontig_1	mcscan_1565	mcscan_1565	4185116	7599502	black
band	Supercontig_1	mcscan_1666	mcscan_1666	4595127	9676634	black
band	Supercontig_10	mcscan_1724	mcscan_1724	3695129	10349844	black
band	Supercontig_10	mcscan_1725	mcscan_1725	31690807	43467031	black
band	Supercontig_10	mcscan_1726	mcscan_1726	30393800	42675738	black
band	Supercontig_10	mcscan_1728	mcscan_1728	33431076	45420852	black
band	Supercontig_10	mcscan_1790	mcscan_1790	59817211	60523863	black
band	Supercontig_10	mcscan_1915	mcscan_1915	1183423	1835905	black
band	Supercontig_10	mcscan_1916	mcscan_1916	43466606	52802744	black
band	Supercontig_10	mcscan_1917	mcscan_1917	63044809	64637012	black
band	Supercontig_10	mcscan_1918	mcscan_1918	3590195	7444649	black
band	Supercontig_10	mcscan_1919	mcscan_1919	26825070	40516832	black
band	Supercontig_10	mcscan_1920	mcscan_1920	24525131	41087326	black
band	Supercontig_10	mcscan_1921	mcscan_1921	44789004	49875086	black
band	Supercontig_10	mcscan_2080	mcscan_2080	25741915	46825283	black
band	Supercontig_10	mcscan_2081	mcscan_2081	2765222	3414530	black
band	Supercontig_10	mcscan_2082	mcscan_2082	30393800	41087326	black
band	Supercontig_10	mcscan_2083	mcscan_2083	57183798	59820080	black
band	Supercontig_10	mcscan_2086	mcscan_2086	63223520	65055081	black
band	Supercontig_10	mcscan_2088	mcscan_2088	2400134	4511134	black
band	Supercontig_10	mcscan_2180	mcscan_2180	930943	1365325	black
band	Supercontig_10	mcscan_2220	mcscan_2220	39908578	48736562	black
band	Supercontig_10	mcscan_2221	mcscan_2221	31690807	42125157	black
band	Supercontig_10	mcscan_2222	mcscan_2222	46299116	51888357	black
band	Supercontig_10	mcscan_2223	mcscan_2223	63892478	65106749	black
band	Supercontig_10	mcscan_2224	mcscan_2224	31690807	42675738	black
band	Supercontig_10	mcscan_2225	mcscan_2225	61696944	62955987	black
band	Supercontig_10	mcscan_2226	mcscan_2226	3695129	7412566	black
band	Supercontig_10	mcscan_2387	mcscan_2387	27147058	43467031	black
band	Supercontig_10	mcscan_2388	mcscan_2388	3069166	7412566	black
band	Supercontig_10	mcscan_2389	mcscan_2389	33239403	43467031	black
band	Supercontig_10	mcscan_2390	mcscan_2390	29069903	42675738	black
band	Supercontig_10	mcscan_2490	mcscan_2490	61407197	62090356	black
band	Supercontig_10	mcscan_2557	mcscan_2557	20390105	40507181	black
band	Supercontig_10	mcscan_2558	mcscan_2558	27169774	44574016	black
band	Supercontig_10	mcscan_2559	mcscan_2559	62266171	63768073	black
band	Supercontig_10	mcscan_2560	mcscan_2560	45652477	51372283	black
band	Supercontig_10	mcscan_2562	mcscan_2562	31690807	44052197	black
band	Supercontig_10	mcscan_2563	mcscan_2563	30393800	43467031	black
band	Supercontig_10	mcscan_2564	mcscan_2564	50533458	54485579	black
band	Supercontig_10	mcscan_2687	mcscan_2687	62667381	64321711	black
band	Supercontig_10	mcscan_2688	mcscan_2688	44789004	54577655	black
band	Supercontig_10	mcscan_2689	mcscan_2689	27147058	43467031	black
band	Supercontig_10	mcscan_2690	mcscan_2690	45652477	53595292	black
band	Supercontig_10	mcscan_2691	mcscan_2691	56555336	60358731	black
band	Supercontig_10	mcscan_2692	mcscan_2692	4228268	7444649	black
band	Supercontig_10	mcscan_2693	mcscan_2693	47567755	52912005	black
band	Supercontig_10	mcscan_2694	mcscan_2694	48084589	55168859	black
band	Supercontig_10	mcscan_2695	mcscan_2695	3695129	7412566	black
band	Supercontig_10	mcscan_2696	mcscan_2696	58049577	60126125	black
band	Supercontig_10	mcscan_2697	mcscan_2697	29069903	41562806	black
band	Supercontig_10	mcscan_2698	mcscan_2698	26825070	41505949	black
band	Supercontig_10	mcscan_2700	mcscan_2700	32522317	43467031	black
band	Supercontig_10	mcscan_2798	mcscan_2798	1799949	2761129	black
band	Supercontig_10	mcscan_2799	mcscan_2799	3690492	11172640	black
band	Supercontig_10	mcscan_2800	mcscan_2800	33239403	43467031	black
band	Supercontig_10	mcscan_2801	mcscan_2801	63892478	65106749	black
band	Supercontig_10	mcscan_2913	mcscan_2913	736037	2060942	black
band	Supercontig_10	mcscan_2952	mcscan_2952	47567755	55168859	black
band	Supercontig_10	mcscan_2953	mcscan_2953	26825070	43467031	black
band	Supercontig_10	mcscan_2954	mcscan_2954	56555336	60126125	black
band	Supercontig_10	mcscan_2955	mcscan_2955	3401257	7412566	black
band	Supercontig_10	mcscan_2956	mcscan_2956	43466606	49875086	black
band	Supercontig_10	mcscan_2957	mcscan_2957	25741915	42760570	black
band	Supercontig_10	mcscan_2958	mcscan_2958	43466606	49875086	black
band	Supercontig_10	mcscan_2959	mcscan_2959	30393800	42685407	black
band	Supercontig_10	mcscan_2960	mcscan_2960	26825070	42675738	black
band	Supercontig_10	mcscan_2961	mcscan_2961	44789004	51268094	black
band	Supercontig_10	mcscan_2962	mcscan_2962	45652477	51321790	black
band	Supercontig_10	mcscan_2963	mcscan_2963	37104812	42685407	black
band	Supercontig_10	mcscan_2964	mcscan_2964	26825070	39849011	black
band	Supercontig_10	mcscan_2965	mcscan_2965	56555336	59482096	black
band	Supercontig_10	mcscan_2967	mcscan_2967	4228268	7444649	black
band	Supercontig_10	mcscan_2968	mcscan_2968	32522317	43467031	black
band	Supercontig_10	mcscan_2969	mcscan_2969	56555336	59820080	black
band	Supercontig_10	mcscan_3097	mcscan_3097	65193283	65603262	black
band	Supercontig_10	mcscan_3098	mcscan_3098	64199904	64531178	black
band	Supercontig_10	mcscan_3099	mcscan_3099	65049992	65333553	black
band	Supercontig_10	mcscan_3100	mcscan_3100	27922786	42685407	black
band	Supercontig_10	mcscan_3101	mcscan_3101	32522317	44797907	black
band	Supercontig_10	mcscan_3102	mcscan_3102	34233932	46825283	black
band	Supercontig_10	mcscan_3103	mcscan_3103	28592828	43467031	black
band	Supercontig_10	mcscan_3104	mcscan_3104	57234484	59615409	black
band	Supercontig_10	mcscan_3105	mcscan_3105	46008998	52802744	black
band	Supercontig_10	mcscan_3106	mcscan_3106	32228949	41562806	black
band	Supercontig_10	mcscan_3107	mcscan_3107	26825070	40516832	black
band	Supercontig_10	mcscan_3108	mcscan_3108	47567755	53985068	black
band	Supercontig_10	mcscan_3109	mcscan_3109	62378607	64173295	black
band	Supercontig_10	mcscan_3110	mcscan_3110	50573764	55175962	black
band	Supercontig_10	mcscan_3111	mcscan_3111	47567755	53710266	black
band	Supercontig_10	mcscan_3112	mcscan_3112	49874286	54485579	black
band	Supercontig_10	mcscan_3113	mcscan_3113	56406567	59228924	black
band	Supercontig_10	mcscan_3114	mcscan_3114	26604901	41562806	black
band	Supercontig_10	mcscan_3115	mcscan_3115	39908578	46825283	black
band	Supercontig_10	mcscan_3116	mcscan_3116	3401257	6269944	black
band	Supercontig_10	mcscan_3230	mcscan_3230	63205188	64198724	black
band	Supercontig_10	mcscan_3231	mcscan_3231	27147058	42125157	black
band	Supercontig_11	mcscan_3492	mcscan_3492	2667034	3867616	black
band	Supercontig_11	mcscan_3493	mcscan_3493	4390277	5558681	black
band	Supercontig_11	mcscan_3494	mcscan_3494	3111216	4305720	black
band	Supercontig_11	mcscan_3541	mcscan_3541	50921239	53563806	black
band	Supercontig_11	mcscan_3573	mcscan_3573	808984	3120242	black
band	Supercontig_11	mcscan_3639	mcscan_3639	55636078	56499663	black
band	Supercontig_11	mcscan_3640	mcscan_3640	54954151	56166403	black
band	Supercontig_11	mcscan_3672	mcscan_3672	52254878	53844039	black
band	Supercontig_11	mcscan_3673	mcscan_3673	54167645	54962031	black
band	Supercontig_11	mcscan_3849	mcscan_3849	51079517	53591893	black
band	Supercontig_11	mcscan_3850	mcscan_3850	17018088	32485961	black
band	Supercontig_12	mcscan_4112	mcscan_4112	59310218	62698476	black
band	Supercontig_12	mcscan_4113	mcscan_4113	64957700	66394814	black
band	Supercontig_12	mcscan_4116	mcscan_4116	66880206	67976893	black
band	Supercontig_12	mcscan_4186	mcscan_4186	56159607	59096041	black
band	Supercontig_12	mcscan_4187	mcscan_4187	64837946	66503590	black
band	Supercontig_12	mcscan_4245	mcscan_4245	63395692	65471396	black
band	Supercontig_12	mcscan_4246	mcscan_4246	65249028	65975820	black
band	Supercontig_12	mcscan_4247	mcscan_4247	65003642	66394814	black
band	Supercontig_12	mcscan_4377	mcscan_4377	66380120	67601572	black
band	Supercontig_12	mcscan_4379	mcscan_4379	9455219	26440469	black
band	Supercontig_12	mcscan_4477	mcscan_4477	45132697	56812897	black
band	Supercontig_12	mcscan_4478	mcscan_4478	5590066	11763631	black
band	Supercontig_12	mcscan_4479	mcscan_4479	49386584	57412318	black
band	Supercontig_12	mcscan_4534	mcscan_4534	59118560	60628833	black
band	Supercontig_12	mcscan_4558	mcscan_4558	4840203	6764071	black
band	Supercontig_12	mcscan_4559	mcscan_4559	32079575	41886510	black
band	Supercontig_12	mcscan_4560	mcscan_4560	3603270	4456900	black
band	Supercontig_12	mcscan_4561	mcscan_4561	2409182	3079220	black
band	Supercontig_12	mcscan_4562	mcscan_4562	9327670	14890488	black
band	Supercontig_12	mcscan_4644	mcscan_4644	4262293	5405217	black
band	Supercontig_12	mcscan_4645	mcscan_4645	2301109	3421485	black
band	Supercontig_12	mcscan_4646	mcscan_4646	2329704	3056094	black
band	Supercontig_12	mcscan_4647	mcscan_4647	722433	927570	black
band	Supercontig_12	mcscan_4691	mcscan_4691	9070779	15116314	black
band	Supercontig_12	mcscan_4692	mcscan_4692	19724336	34021442	black
band	Supercontig_12	mcscan_4764	mcscan_4764	62632000	63384805	black
band	Supercontig_12	mcscan_4765	mcscan_4765	60766814	63324986	black
band	Supercontig_12	mcscan_4766	mcscan_4766	1151913	2039425	black
band	Supercontig_12	mcscan_4807	mcscan_4807	66167403	67034387	black
band	Supercontig_2	mcscan_4932	mcscan_4932	34483955	35947021	black
band	Supercontig_2	mcscan_4933	mcscan_4933	31450705	34396888	black
band	Supercontig_2	mcscan_4934	mcscan_4934	35868506	37147616	black
band	Supercontig_2	mcscan_4935	mcscan_4935	29173528	31318591	black
band	Supercontig_2	mcscan_4936	mcscan_4936	38593485	39182075	black
band	Supercontig_2	mcscan_4937	mcscan_4937	22193944	26040505	black
band	Supercontig_2	mcscan_4978	mcscan_4978	36673055	38680106	black
band	Supercontig_2	mcscan_4979	mcscan_4979	22885070	27744517	black
band	Supercontig_2	mcscan_5008	mcscan_5008	40937407	45157409	black
band	Supercontig_2	mcscan_5009	mcscan_5009	53119595	54829195	black
band	Supercontig_2	mcscan_5010	mcscan_5010	31387748	35872032	black
band	Supercontig_2	mcscan_5011	mcscan_5011	47287385	47799745	black
band	Supercontig_2	mcscan_5012	mcscan_5012	35916710	37513298	black
band	Supercontig_2	mcscan_5014	mcscan_5014	29043805	32724564	black
band	Supercontig_2	mcscan_5017	mcscan_5017	24013963	27739562	black
band	Supercontig_2	mcscan_5106	mcscan_5106	51598130	53062989	black
band	Supercontig_2	mcscan_5107	mcscan_5107	49943397	50782612	black
band	Supercontig_2	mcscan_5109	mcscan_5109	15305513	25343204	black
band	Supercontig_2	mcscan_5164	mcscan_5164	53377996	55561573	black
band	Supercontig_2	mcscan_5165	mcscan_5165	14159093	26432246	black
band	Supercontig_2	mcscan_5166	mcscan_5166	35868506	37252965	black
band	Supercontig_2	mcscan_5257	mcscan_5257	47616785	49165605	black
band	Supercontig_2	mcscan_5258	mcscan_5258	46414976	47426047	black
band	Supercontig_2	mcscan_5259	mcscan_5259	52188638	53086974	black
band	Supercontig_2	mcscan_5260	mcscan_5260	27477843	32550611	black
band	Supercontig_2	mcscan_5316	mcscan_5316	50037215	51104101	black
band	Supercontig_2	mcscan_5389	mcscan_5389	50956014	52112739	black
band	Supercontig_2	mcscan_5419	mcscan_5419	37349579	38516828	black
band	Supercontig_2	mcscan_5508	mcscan_5508	42181063	43774468	black
band	Supercontig_2	mcscan_5509	mcscan_5509	43765189	45346624	black
band	Supercontig_2	mcscan_5510	mcscan_5510	43765189	45135374	black
band	Supercontig_2	mcscan_5606	mcscan_5606	15305513	26432246	black
band	Supercontig_2	mcscan_5607	mcscan_5607	41533832	42565053	black
band	Supercontig_2	mcscan_5657	mcscan_5657	28879709	32724564	black
band	Supercontig_2	mcscan_5743	mcscan_5743	21792893	29430999	black
band	Supercontig_2	mcscan_5744	mcscan_5744	16610409	25361715	black
band	Supercontig_3	mcscan_5948	mcscan_5948	712184	2115102	black
band	Supercontig_3	mcscan_6100	mcscan_6100	66059570	67029612	black
band	Supercontig_3	mcscan_6101	mcscan_6101	69342372	70088077	black
band	Supercontig_3	mcscan_6102	mcscan_6102	581461	2115102	black
band	Supercontig_3	mcscan_6168	mcscan_6168	64872972	65880293	black
band	Supercontig_3	mcscan_6204	mcscan_6204	67963073	70088077	black
band	Supercontig_3	mcscan_6205	mcscan_6205	65536327	67288284	black
band	Supercontig_3	mcscan_6206	mcscan_6206	70807312	72109678	black
band	Supercontig_3	mcscan_6207	mcscan_6207	64451256	65828729	black
band	Supercontig_3	mcscan_6208	mcscan_6208	5101614	11293021	black
band	Supercontig_3	mcscan_6209	mcscan_6209	54972453	59384360	black
band	Supercontig_3	mcscan_6210	mcscan_6210	52112375	53878453	black
band	Supercontig_3	mcscan_6211	mcscan_6211	55341799	59300952	black
band	Supercontig_3	mcscan_6212	mcscan_6212	6357387	13100356	black
band	Supercontig_3	mcscan_6291	mcscan_6291	60535925	63342896	black
band	Supercontig_3	mcscan_6292	mcscan_6292	2089214	4049276	black
band	Supercontig_3	mcscan_6293	mcscan_6293	53766000	54669427	black
band	Supercontig_3	mcscan_6294	mcscan_6294	67262111	68278546	black
band	Supercontig_3	mcscan_6323	mcscan_6323	84279	1782317	black
band	Supercontig_3	mcscan_6324	mcscan_6324	5788541	13100356	black
band	Supercontig_3	mcscan_6620	mcscan_6620	84279	517468	black
band	Supercontig_4	mcscan_6753	mcscan_6753	51266223	54013001	black
band	Supercontig_4	mcscan_6754	mcscan_6754	3013085	4686907	black
band	Supercontig_4	mcscan_6837	mcscan_6837	93106	494509	black
band	Supercontig_4	mcscan_6838	mcscan_6838	1559968	3639498	black
band	Supercontig_4	mcscan_6839	mcscan_6839	2923	653344	black
band	Supercontig_4	mcscan_6840	mcscan_6840	50365614	53729475	black
band	Supercontig_4	mcscan_6841	mcscan_6841	47574824	49965557	black
band	Supercontig_4	mcscan_6929	mcscan_6929	477777	1396546	black
band	Supercontig_4	mcscan_6930	mcscan_6930	3050194	3939984	black
band	Supercontig_4	mcscan_6966	mcscan_6966	50508540	52686708	black
band	Supercontig_4	mcscan_6967	mcscan_6967	38999152	45686899	black
band	Supercontig_4	mcscan_7070	mcscan_7070	53789881	55766998	black
band	Supercontig_4	mcscan_7071	mcscan_7071	4311934	6574985	black
band	Supercontig_4	mcscan_7166	mcscan_7166	53789881	56105161	black
band	Supercontig_4	mcscan_7226	mcscan_7226	48136023	52686708	black
band	Supercontig_4	mcscan_7227	mcscan_7227	49955210	52686708	black
band	Supercontig_4	mcscan_7228	mcscan_7228	3868981	5670866	black
band	Supercontig_4	mcscan_7229	mcscan_7229	48941347	52686708	black
band	Supercontig_4	mcscan_7345	mcscan_7345	48326568	52475566	black
band	Supercontig_4	mcscan_7346	mcscan_7346	46432929	51970679	black
band	Supercontig_4	mcscan_7347	mcscan_7347	49686242	52472123	black
band	Supercontig_4	mcscan_7348	mcscan_7348	2579379	4158863	black
band	Supercontig_4	mcscan_7350	mcscan_7350	4213266	6574985	black
band	Supercontig_5	mcscan_7477	mcscan_7477	11640269	24199864	black
band	Supercontig_5	mcscan_7478	mcscan_7478	18076901	24162199	black
band	Supercontig_5	mcscan_7500	mcscan_7500	960794	1992324	black
band	Supercontig_5	mcscan_7509	mcscan_7509	30486791	51728723	black
band	Supercontig_5	mcscan_7510	mcscan_7510	36124561	53267008	black
band	Supercontig_5	mcscan_7511	mcscan_7511	31017919	51728723	black
band	Supercontig_5	mcscan_7512	mcscan_7512	15759857	24162199	black
band	Supercontig_5	mcscan_7514	mcscan_7514	15581383	24604626	black
band	Supercontig_5	mcscan_7557	mcscan_7557	64194635	65519093	black
band	Supercontig_5	mcscan_7585	mcscan_7585	31853820	53267008	black
band	Supercontig_5	mcscan_7689	mcscan_7689	12422416	24604626	black
band	Supercontig_5	mcscan_7690	mcscan_7690	30486791	53267008	black
band	Supercontig_5	mcscan_7691	mcscan_7691	17558455	24604626	black
band	Supercontig_5	mcscan_7692	mcscan_7692	30486791	52672779	black
band	Supercontig_5	mcscan_7693	mcscan_7693	34208808	53267008	black
band	Supercontig_5	mcscan_7694	mcscan_7694	30486791	51728723	black
band	Supercontig_5	mcscan_7696	mcscan_7696	9587997	18846964	black
band	Supercontig_5	mcscan_7774	mcscan_7774	64122565	65122865	black
band	Supercontig_5	mcscan_7775	mcscan_7775	32412609	43863523	black
band	Supercontig_6	mcscan_7872	mcscan_7872	103768	1710953	black
band	Supercontig_6	mcscan_7873	mcscan_7873	1012367	2522892	black
band	Supercontig_6	mcscan_7907	mcscan_7907	25826114	34293845	black
band	Supercontig_6	mcscan_7908	mcscan_7908	29000743	33863506	black
band	Supercontig_6	mcscan_7909	mcscan_7909	47925132	48953275	black
band	Supercontig_6	mcscan_7998	mcscan_7998	27236404	34293845	black
band	Supercontig_6	mcscan_7999	mcscan_7999	27236404	33346304	black
band	Supercontig_6	mcscan_8000	mcscan_8000	29329615	34220635	black
band	Supercontig_6	mcscan_8001	mcscan_8001	31284410	33457981	black
band	Supercontig_6	mcscan_8002	mcscan_8002	30020160	33863506	black
band	Supercontig_6	mcscan_8050	mcscan_8050	38716871	39075405	black
band	Supercontig_6	mcscan_8069	mcscan_8069	25898098	33457981	black
band	Supercontig_6	mcscan_8070	mcscan_8070	47096186	47939508	black
band	Supercontig_6	mcscan_8071	mcscan_8071	31284410	33346304	black
band	Supercontig_6	mcscan_8072	mcscan_8072	27236404	33346304	black
band	Supercontig_6	mcscan_8073	mcscan_8073	48867914	49417219	black
band	Supercontig_6	mcscan_8074	mcscan_8074	31113317	33471579	black
band	Supercontig_6	mcscan_8075	mcscan_8075	47652819	48786069	black
band	Supercontig_6	mcscan_8076	mcscan_8076	25826114	32979928	black
band	Supercontig_6	mcscan_8141	mcscan_8141	49170437	49586325	black
band	Supercontig_6	mcscan_8142	mcscan_8142	36543326	37215189	black
band	Supercontig_6	mcscan_8143	mcscan_8143	36457677	36897480	black
band	Supercontig_6	mcscan_8144	mcscan_8144	46324054	47140631	black
band	Supercontig_7	mcscan_8176	mcscan_8176	61687259	62624907	black
band	Supercontig_7	mcscan_8235	mcscan_8235	40760712	56293740	black
band	Supercontig_7	mcscan_8236	mcscan_8236	40705212	52334475	black
band	Supercontig_7	mcscan_8237	mcscan_8237	39549456	51320728	black
band	Supercontig_7	mcscan_8238	mcscan_8238	38301937	51320728	black
band	Supercontig_7	mcscan_8343	mcscan_8343	31476083	51291762	black
band	Supercontig_7	mcscan_8344	mcscan_8344	600270	1900088	black
band	Supercontig_7	mcscan_8345	mcscan_8345	52237896	56539550	black
band	Supercontig_7	mcscan_8346	mcscan_8346	30859222	51107189	black
band	Supercontig_8	mcscan_8468	mcscan_8468	1511323	3164840	black
band	Supercontig_8	mcscan_8469	mcscan_8469	3209977	8841381	black
band	Supercontig_8	mcscan_8470	mcscan_8470	23966023	38590864	black
band	Supercontig_8	mcscan_8471	mcscan_8471	34344672	49216741	black
band	Supercontig_8	mcscan_8502	mcscan_8502	29867	633995	black
band	Supercontig_8	mcscan_8523	mcscan_8523	21363780	50552355	black
band	Supercontig_8	mcscan_8524	mcscan_8524	50308037	55027937	black
band	Supercontig_8	mcscan_8525	mcscan_8525	51083165	55010557	black
band	Supercontig_8	mcscan_8526	mcscan_8526	51308615	55242103	black
band	Supercontig_8	mcscan_8527	mcscan_8527	51236873	55250013	black
band	Supercontig_8	mcscan_8528	mcscan_8528	51219348	55250013	black
band	Supercontig_8	mcscan_8529	mcscan_8529	50827899	53756527	black
band	Supercontig_8	mcscan_8530	mcscan_8530	54022622	56519587	black
band	Supercontig_8	mcscan_8531	mcscan_8531	36373724	49216741	black
band	Supercontig_9	mcscan_8655	mcscan_8655	64274780	66010363	black
band	Supercontig_9	mcscan_8656	mcscan_8656	63546682	64269345	black
band	Supercontig_9	mcscan_8657	mcscan_8657	25188478	47654148	black
band	Supercontig_9	mcscan_8660	mcscan_8660	4169020	7882019	black
