# Supplementary material for: Genome-wide identification and characterization of GRAS transcription factors in tomato (Solanum lycopersicum)
Source: PeerJ. 2017 Nov 8;5:e3955. doi: 10.7717/peerj.3955 (PMC5681854; doi:10.7717/peerj.3955)
Supplement: Supplemental Information 3 [file peerj-05-3955-s005.zip › circos-Fig4-raw-data/segment.links.txt]

Supercontig_5	64110890	64120820	Supercontig_11	5329511	5332671
Supercontig_6	24667330	24668828	Supercontig_12	211260	214361
Supercontig_3	2625715	2627852	Supercontig_6	25637845	25640030
Supercontig_9	4258198	4261986	Supercontig_10	65321410	65325060
Supercontig_1	78456509	78460245	Supercontig_6	3576898	3578741
Supercontig_5	63511679	63513271	Supercontig_12	66438306	66439883
Supercontig_7	57032218	57033940	Supercontig_9	64864728	64866280
Supercontig_1	2935057	2937631	Supercontig_12	66845283	66847938
