# Supplementary material for: Genome-wide identification and characterization of GRAS transcription factors in tomato (Solanum lycopersicum)
Source: PeerJ. 2017 Nov 8;5:e3955. doi: 10.7717/peerj.3955 (PMC5681854; doi:10.7717/peerj.3955)
Supplement: Supplemental Information 4 [file peerj-05-3955-s006.zip]

Archive with 7 entries (5 files):
- orthoMCL-raw-data/
- orthoMCL-raw-data/fasta/
- orthoMCL-raw-data/fasta/arabidopsis.fasta
- orthoMCL-raw-data/fasta/arabidopsis.fasta~
- orthoMCL-raw-data/fasta/rice.fasta
- orthoMCL-raw-data/fasta/tomato.fasta
- orthoMCL-raw-data/fasta/tomato.fasta~
